# Supplementary material for: Physalis floridana CRABS CLAW mediates neofunctionalization of GLOBOSA genes in carpel development
Source: J Exp Bot. 2021 Jun 28;72(20):6882–903. doi: 10.1093/jxb/erab309 (PMC8547157; doi:10.1093/jxb/erab309)
Supplement: erab309_suppl_Supplementary_Tables [file erab309_suppl_supplementary_tables.xlsx]

## Sheet: Table S1
Table S1 Primers used in the present work
Gene	Forward primer sequence 5'-3'	Reverse primer sequence 5'-3'	Applications
DOLL1	ATGGGGAGAGGAAAGATAGA	TTAGAACCTCTCCTGCAAAT	Gene isolation
PFGLO2	ATGGGGAGAGGGAAAATAGA	TTACATTCTTTCATGTAGAT
PFCRC-CDS	ATGGGGAGAGGAAAGATAG	CTAAACGTTGTTGGTGTTTTTAG
PFCRC-genome	ATCAAAAAAGAAAAAAATCTTCTG	TAAAATATTCAATTCGAAGATAAAATC
PFCRC-6K	GAACGTAGCAAAGATGTTCAGAAGATTGGCC	GGAGCTCCAGTACTTTTTATCCCATGAACCA
DOLL1	GGGAGAAGATTGTGGGATG	GTGAGTCCATTTTCAAGAG	Gene expression in wild type or transgenic plants
PFGLO2	GAGGAAGTGTACCATCAAAG	GCTAGTTCACCATATAGAG
PFCRC	CAGGTTTATTGTAGCCATGAG	ACTGAAAGCTTCTCTATGTGG
HYG	GTCGTCCATCACAGTTTGCC	TGACATTGGGGAGTTTAGCG
PFACTIN	AACTGGAATGGTCAAGGCTGG	CCATATCATCCCAATTGCTGAC
PFTUBULIN	AGTACATTTCTCTAACGGTGC	TCATCTTACCCCTAAACATGG
DOLL1	CGGTATCGATAAGCTTGTCCCTAATCGAAGTGGTTGACC	TAGAACTAGTGGATCCTTTTATTTTTTTCCTCTTTGTATAAC	DOLL1/PFGLO2-pGreen II 0800-LUC plasmid construction in dual-luciferase assay
DOLL1-MYBM1	CAATAAGAGAGAGATTAATATTTAGAAAAACCA	AAATATTAATCTCTCTCTTATTGAGAACTGTGT
DOLL1-MYBM2	ATTCGTTCTAGTGATAATATAACTGATTTAT	TATATTATCACTAGAACGAATTTGTTACACG
DOLL1-mYBM3	ATGCATAACACAACTTAATTTTTAACTCATAAAAG	AAAAATTAAGTTGTGTTATGCATGCCGCATTAT
PFGLO2	CGGTATCGATAAGCTTTGTTTGAGCATCGAGGGATCTGTC	TAGAACTAGTGGATCCACCTACAAACCTAACTTTTCTTCC
PFGLO2-mYBM1	AGTTTAAAACTTGAATTTATATAATGATATTGC	TATATAAATTCAAGTTTTAAACTCAAATTCATA
PFGLO2-mYBM2	GTTGTTGCTATTGCAGTTATTATTCTTTCACCGC	AATAATAACTGCAATAGCAACAACAGCAACAGTG
PFCRC-CArG1-5	TTGAATTCGAGCTCGGTACCGTTGCATTAACATCATTATG	GAGCACATGCCTCGAGGGAGTTCTTTTCAGCTGAAGGAG	PFCRC CArG-box motif-pAbAi plasmid construction in Y1H assay
PFCRC-CArG6-10	TTGAATTCGAGCTCGGTACCATCAAGTACTCGTACGAGG	GAGCACATGCCTCGAGCTACAACTTTTTTTATAGATCATC
PFCRC-CArG1	AGCTTCAAAAAATTGCAAAAAATTGCAAAAAATTGC	TCGAGCAATTTTTTGCAATTTTTTGCAATTTTTTGA
PFCRC-CArG2	AGCTTCAAAATATTGCAAAATATTGCAAAATATTGC	TCGAGCAATATTTTGCAATATTTTGCAATATTTTGA
PFCRC-CArG3	AGCTTCATTTATATGCATTTATATGCATTTATATGC	TCGAGCATATAAATGCATATAAATGCATATAAATGA
PFCRC-CArG4	AGCTTCTATAAAAAGCTATAAAAAGCTATAAAAAGC	TCGAGCTTTTTATAGCTTTTTATAGCTTTTTATAGA
PFCRC-CArG5	AGCTTCATATATTAGCATATATTAGCATATATTAGC	TCGAGCTAATATATGCTAATATATGCTAATATATGA
PFCRC-CArG6	AGCTTCTTTAATTTGCTTTAATTTGCTTTAATTTGC	TCGAGCAAATTAAAGCAAATTAAAGCAAATTAAAGA
PFCRC-CArG7	AGCTTCTATTTTTTGCTATTTTTTGCTATTTTTTGC	TCGAGCAAAAAATAGCAAAAAATAGCAAAAAATAGA
PFCRC-CArG8	AGCTTCTTTTTAATGCTTTTTAATGCTTTTTAATGC	TCGAGCATTAAAAAGCATTAAAAAGCATTAAAAAGA
PFCRC-CArG9	AGCTTCAATATATAGCAATATATAGCAATATATAGC	TCGAGCTATATATTGCTATATATTGCTATATATTGA
PFCRC-CArG10	AGCTTCCAAAATTGGCCAAAATTGGCCAAAATTGGC	TCGAGCCAATTTTGGCCAATTTTGGCCAATTTTGGA
PFCRC-CArG1-m1	AGCTTAAAAAAATTTAAAAAAATTTAAAAAAATTTC	TCGAGAAATTTTTTTAAATTTTTTTAAATTTTTTTA
PFCRC-CArG4-m1	AGCTTATATAAAAATATATAAAAATATATAAAAATC	TCGAGATTTTTATATATTTTTATATATTTTTATATA
PFCRC-CArG6-m1	AGCTTATTTAATTTTATTTAATTTTATTTAATTTTC	TCGAGAAAATTAAATAAAATTAAATAAAATTAAATA
PFCRC-CArG10-m1	AGCTTACAAAATTGTACAAAATTGTACAAAATTGTC	TCGAGACAATTTTGTACAATTTTGTACAATTTTGTA
PFCRC-CArG1-m2	AGCTTCAAATTATTGCAAATTATTGCAAATTATTGC	TCGAGCAATAATTTGCAATAATTTGCAATAATTTGA
PFCRC-CArG4-m2	AGCTTCTATTTAAAGCTATTTAAAGCTATTTAAAGC	TCGAGCTTTAAATAGCTTTAAATAGCTTTAAATAGA
PFCRC-CArG6-m2	AGCTTCTTTTTTTTGCTTTTTTTTGCTTTTTTTTGC	TCGAGCAAAAAAAAGCAAAAAAAAGCAAAAAAAAGA
PFCRC-CArG10-m2	AGCTTCCAATTTTGGCCAATTTTGGCCAATTTTGGC	TCGAGCCAAAATTGGCCAAAATTGGCCAAAATTGGA
PFCRC-CArG1-m	AGCTTCAAATAATTGCAAATAATTGCAAATAATTGC	TCGAGCAATTATTTGCAATTATTTGCAATTATTTGA
PFCRC-CArG4-m	AGCTTCTATTAAAAGCTATTAAAAGCTATTAAAAGC	TCGAGCTTTTAATAGCTTTTAATAGCTTTTAATAGA
PFCRC-CArG6-m	AGCTTCTTTTATTTGCTTTTATTTGCTTTTATTTGC	TCGAGCAAATAAAAGCAAATAAAAGCAAATAAAAGA
PFCRC-CArG10-m	AGCTTCCAATATTGGCCAATATTGGCCAATATTGGC	TCGAGCCAATATTGGCCAATATTGGCCAATATTGGA
PFCRC-CArG1-WT	GACGAGGAGATCTATTGAAAAGAATCAAAAAATTGTACTTCAAGAATTATTGCATATCTA	TAGATATGCAATAATTCTTGAAGTACAATTTTTTGATTCTTTTCAATAGATCTCCTCGTC	PFCRC/PFGLO-probe in EMSA assay
PFCRC-CArG2-WT	ATTTATATGTATATATACCCAAAATATTGAAAGAAACAAAACATAACATAAGATGATTAT	ATAATCATCTTATGTTATGTTTTGTTTCTTTCAATATTTTGGGTATATATACATATAAAT
PFCRC-CArG3-WT	TAATATATCCAATTTCTTGTGATTACACATTCATTTATATGTATATATACCCAAAATATT	AATATTTTGGGTATATATACATATAAATGAATGTGTAATCACAAGAAATTGGATATATTA
PFCRC-CArG4-WT	TTAATTAATATCAATTGGGGGTAATCTATAAAAAGAAATTGTAAGGCACATATACTATAT	ATATAGTATATGTGCCTTACAATTTCTTTTTATAGATTACCCCCAATTGATATTAATTAA
PFCRC-CArG5-WT	GTATTTAATGAGTGATTCAGTTCGACATATATTAGGCACTACATCAAAAATAATATTTAT	ATAAATATTATTTTTGATGTAGTGCCTAATATATGTCGAACTGAATCACTCATTAAATAC
PFCRC-CArG6-WT	ACCATTAACCCTATATAGCTAATACCTTTAATTTGTCTCAACTCTCATTCCATTCAATAT	ATATTGAATGGAATGAGAGTTGAGACAAATTAAAGGTATTAGCTATATAGGGTTAATGGT
PFCRC-CArG7-WT	GATTAATTTGAATTTACGTATTGACCTATTTTTTGAGGCAGCACTTTCCGATATAATTTT	AAAATTATATCGGAAAGTGCTGCCTCAAAAAATAGGTCAATACGTAAATTCAAATTAATC
PFCRC-CArG8-WT	ATCGCGTGGCCATAACGACATTTTTCTTTTTAATGCACTATATTTATAAATATTGAAGTT	AACTTCAATATTTATAAATATAGTGCATTAAAAAGAAAAATGTCGTTATGGCCACGCGAT
PFCRC-CArG9-WT	GATAAAAACTATTTAACATTACTAACAATATATAGAAGTTAAGCTATCAATTGGTTGGCT	AGCCAACCAATTGATAGCTTAACTTCTATATATTGTTAGTAATGTTAAATAGTTTTTATC
PFCRC-CArG10-WT	AAAATATAAGGACAGTCAAACTAGGCCAAAATTGGCCCGCTGAATCCAGCGGAGCTGTTG	CAACAGCTCCGCTGGATTCAGCGGGCCAATTTTGGCCTAGTTTGACTGTCCTTATATTTT
PFCRC-CArG1-m	GACGAGGAGATCTATTGAAAAGAATCAAATAATTGTACTTCAAGAATTATTGCATATCTA	TAGATATGCAATAATTCTTGAAGTACAATTATTTGATTCTTTTCAATAGATCTCCTCGTC
PFCRC-CArG4-m	TTAATTAATATCAATTGGGGGTAATCTATTAAAAGAAATTGTAAGGCACATATACTATAT	ATATAGTATATGTGCCTTACAATTTCTTTTAATAGATTACCCCCAATTGATATTAATTAA
PFCRC-CArG6-m	ACCATTAACCCTATATAGCTAATACCTTTTATTTGTCTCAACTCTCATTCCATTCAATAT	ATATTGAATGGAATGAGAGTTGAGACAAATAAAAGGTATTAGCTATATAGGGTTAATGGT
PFCRC-CArG10-m	AAAATATAAGGACAGTCAAACTAGGCCAATATTGGCCCGCTGAATCCAGCGGAGCTGTTG	CAACAGCTCCGCTGGATTCAGCGGGCCAATATTGGCCTAGTTTGACTGTCCTTATATTTT
PFGLO2-YBM1-WT	ATATGAATTTGAGTTTAAAACTTGAATTTCTCTCATGATATTGCATATTTTTCCATGAAA	TTTCATGGAAAAATATGCAATATCATGAGAGAAATTCAAGTTTTAAACTCAAATTCATAT
PFGLO2-YBM2-WT	CACTGTTGCTGTTGTTGCTATTGCAGCCACCACCCTTTCACCGCGTTCGCGGTTTAACCA	TGGTTAAACCGCGAACGCGGTGAAAGGGTGGTGGCTGCAATAGCAACAACAGCAACAGTG
PFGLO2-YBM1-m	ATATGAATTTGAGTTTAAAACTTGAATTTTTTTTATGATATTGCATATTTTTCCATGAAA	TTTCATGGAAAAATATGCAATATCATAAAAAAAATTCAAGTTTTAAACTCAAATTCATAT
PFGLO2-YBM2-m	CACTGTTGCTGTTGTTGCTATTGCAGAAAAAAAACTTTCACCGCGTTCGCGGTTTAACCA	TGGTTAAACCGCGAACGCGGTGAAAGTTTTTTTTCTGCAATAGCAACAACAGCAACAGTG
PFCRC-TRV2	GGATCCGCAGTAGACCTCCAATTCA	GAATTCCGTTGTATCTCCTCCTTCAT	PFCRC-TRV2 plasmid construction in VIGS assay
PFCRC-p1300	CCAAATCGACTCTAGAATGGATTTTGGCCAATCTTCTGAAC	CCCTTGCTCACCATGGTACCAACGTTGTTGGTGTTTTTAGAGAA	PFCRC-Super1300 plasmid construction in subcellular locolization or overexpression assay
DOLL1-p1300	CCAAATCGACTCTAGAAATGGGGAGAGGAAAGATAGA	CCCTTGCTCACCATGGTACCGAACCTCTCCTGCAAAT	DOLL1-Super1300 plasmid construction in dual-luciferase assay
PFGLO2-p1300	CCAAATCGACTCTAGAAATGGGGAGAGGGAAAATAGA	CCCTTGCTCACCATGGTACCCATTCTTTCATGTAGAT	PFGLO2-Super1300 plasmid construction in dual-luciferase assay
PFCRC-DT2-R0	AACTGGATTTTGGCCAATCTTCCAATCTCTTAGTCGACTCTAC		PFCRC-pHSE401 plasmid construction in gene editing assay
PFCRC-DT2-BsR	ATTATTGGTCTCGAAACTGGATTTTGGCCAATCTTCCAA
PFCRC-DT1-BsF	ATATATGGTCTCGATTGGGTTGGAATTCCATACAAGGTT
PFCRC-DT1-F0	TGGGTTGGAATTCCATACAAGGTTTTAGAGCTAGAAATAGC
PFCRC-cas9	CTTCAAAACTCAACCAAACTC	CACGTACAACCTACAAGATAG	PFCRC-cas9 genotypic analyses
DOLL1-mutation	CGTACTCACCCTTTGCATTC	CATGTGTGTAGAAAAGCTTTG	doll1 mutant detection
DOLL1	ATACATATGGGGAGAGGAAAGATAGAG	AACTCTAGATTAGAACCTCTCCTGCAAATT	HIS-tag fusion protein plasmid construction
PFGLO2	ATACATATGGGGAGAGGGAAAATAGAG	AACTCTAGATTACATTCTTTCATGTAGATT
PFCRC	ATACATATGGATTTTGGCCAATCTTCT	AACTCTAGACTAAACGTTGTTGGTGTTTTTAG
DOLL1-Prob-	GTCAACTGCGGCAACTAGAG	taatacgactcactatagggAGTATTAATAATACACACC	in situ hybridization
DOLL1-Prob+	taatacgactcactatagggGTCAACTGCGGCAACTAGAG	AGTATTAATAATACACACC
PFCRC-Prob-	ATGGATTTTGGCCAATCTTC	taatacgactcactatagggGAACCGGTTGTAGGCAGATGG
PFCRC-Prob+	taatacgactcactatagggATGGATTTTGGCCAATCTTC	GAACCGGTTGTAGGCAGATGG
PFGLO2-YBM1	GGATTGATTTCTACATGATTTTAG	TCACTAATTCAAGTTTCATGG	CHIP-qPCR in PFCRC binding to the PFGLO2 and DOLL1 promoter
PFGLO2-YBM2	TTGAGCATCGAGGGATCTGTC	CGCGAACACAGTGGTTAAACC
PFGLO2-NYBM	CAAGCTAGCAACGCTAGGATC	TCTATTAGAGGTTTGGCCGAC
DOLL1-YBM1	AACTTGTTAATCACACAGTTC	GCCAATCCATCTGTATCTTTAC
DOLL1-YBM2	AAAAGAATAGCGTTATGGACG	CGCATTCCAATGTTTTGCACC
DOLL1-YBM3	GCGATAGGTATCATCACGGCC	AACATGCTTCATCATATCTCC

## Sheet: Table S2
Table S2 Statistics of ovule/seed number per flower/fruit of WT and doll1
Genotype	Statistical number	Ovule number			Seed number		Seed setting rate (%)
		Total	Nativea	Transformedb	Nativea	Transformedb	Native	Transformed
WT	30	178.93 ± 23.54	178.93 ± 23.54	/	173.47 ± 37.97	/	97.02 ± 3.70	/
doll1	30 (carpel) 20 (fruit)	174.44 ± 36.46	63.44 ± 16.28**	111.33 ± 32.82	21.00 ± 11.89**	31.77 ± 10.53	32.10 ± 5.43**	28.54 ± 4.47
a, the native two carpels or berry.
b, all transformed carpels or berry locues from five stamens.
**, student's t-test P < 0.01.

## Sheet: Table S3
Table S3 DEGs from floral transcriptomic comparison between WT and doll1
geneID	log2 Ratio(doll1/WT) >2.0	up/down	P-value <0.05	gene Length	PFWT_RNA-1_rawreads(12845194)	PFWT_RNA-1_RPKM	Nr-ID	Nr-Score	Nr-Evalue	Nr-annotation	Swissprot-ID	Swissprot-Score	Swissprot-Evalue	Swissprot-annotation	COG-Protein-or-Domain	COG-Score	COG-Evalue	COG-ID	COG-Function-Description	KO_id	KEGG-Evalue	KEGG-Score	KEGG-Gene	ko_definition	GO-BiologicalProcess	GO-MolecularFunction	Go-CellularComponent
Unigene37228_PFWT_RNA-1	14.2853	up	5.59e-09	198	2	0.7864	gi|144925075|gb|ABP03873.1|	105	2e-22	Exostosin-like [Medicago truncatula]	sp|Q3E9A4|GLYT5_ARATH	93.2	4e-19	Probable glycosyltransferase At5g20260 OS=Arabidopsis thaliana GN=At5g20260 PE=3 SV=3	--	--	--	--	--	--	--	--	--	--	-	GO:0008375//acetylglucosaminyltransferase activity	GO:0044464//cell part
Unigene44939_PFWT_RNA-1	13.8343	up	1.21e-07	227	6	2.0577	gi|224589412|gb|ACN59240.1|	137	5e-32	leucine-rich repeat receptor-like protein kinase [Arabidopsis thaliana]	sp|C0LGF5|Y1341_ARATH	137	3e-32	Probable LRR receptor-like serine/threonine-protein kinase At1g34110 OS=Arabidopsis thaliana GN=At1g34110 PE=2 SV=2	--	--	--	--	--	K13420	6e-13	68.9	osa:4337016	LRR receptor-like serine/threonine-protein kinase FLS2 [EC:2.7.11.1]	-	GO:0016301//kinase activity	-
Unigene38557_PFWT_RNA-1	13.4722	up	1.67e-05	202	4	1.5416	gi|255567049|ref|XP_002524507.1|	88.6	2e-17	hypothetical protein RCOM_0224470 [Ricinus communis] >gi|223536295|gb|EEF37947.1| hypothetical protein RCOM_0224470 [Ricinus communis]	--	--	--	--	--	--	--	--	--	--	--	--	--	--	-	-	-
Unigene54605_PFWT_RNA-1	13.2547	up	2.63e-06	274	19	5.3984	gi|3348124|gb|AAC27795.1|	77.8	4e-14	feedback-insensitive anthranilate synthase alpha-2 chain [Nicotiana tabacum]	sp|P32069|TRPX_ARATH	51.6	1e-06	Anthranilate synthase component I-2, chloroplastic OS=Arabidopsis thaliana GN=ASA2 PE=2 SV=1	--	--	--	--	--	K01657	9e-09	55.1	rcu:RCOM_0592860	anthranilate synthase component I [EC:4.1.3.27]	GO:0008652//cellular amino acid biosynthetic process;GO:0009072//aromatic amino acid family metabolic process	GO:0016833//oxo-acid-lyase activity	GO:0044444//cytoplasmic part
Unigene45287_PFWT_RNA-1	13.2087	up	3.09e-05	229	9	3.0596	gi|297833704|ref|XP_002884734.1|	51.2	4e-06	pectinacetylesterase family protein [Arabidopsis lyrata subsp. lyrata] >gi|297330574|gb|EFH60993.1| pectinacetylesterase family protein [Arabidopsis lyrata subsp. lyrata]	--	--	--	--	--	--	--	--	--	--	--	--	--	--	-	-	-
Unigene3590_PFWT_RNA-1	13.1879	up	0.000105737	205	11	4.1773	--	--	--	--	--	--	--	--	--	--	--	--	--	--	--	--	--	--	-	-	-
Unigene8766_PFWT_RNA-1	13.0778	up	5.71e-05	236	8	2.639	--	--	--	--	--	--	--	--	--	--	--	--	--	--	--	--	--	--	-	-	-
Unigene37532_PFWT_RNA-1	13.0243	up	0.0003621	199	4	1.5648	--	--	--	--	--	--	--	--	--	--	--	--	--	--	--	--	--	--	-	-	-
Unigene28506_PFWT_RNA-1	13.002	up	0.00124002	171	1	0.4553	gi|115468514|ref|NP_001057856.1|	52	2e-06	Os06g0556300 [Oryza sativa Japonica Group] >gi|113595896|dbj|BAF19770.1| Os06g0556300 [Oryza sativa Japonica Group]	sp|Q84W80|FBL42_ARATH	49.7	6e-06	F-box/LRR-repeat protein At3g03360 OS=Arabidopsis thaliana GN=At3g03360 PE=2 SV=2	--	--	--	--	--	--	--	--	--	--	-	-	-
Unigene28760_PFWT_RNA-1	12.9936	up	0.00124002	172	3	1.3579	gi|225461945|ref|XP_002268896.1|	107	4e-23	PREDICTED: similar to E3 ubiquitin-protein ligase UPL1 [Vitis vinifera]	sp|Q8GY23|UPL1_ARATH	101	2e-21	E3 ubiquitin-protein ligase UPL1 OS=Arabidopsis thaliana GN=UPL1 PE=1 SV=3	--	--	--	--	--	K10592	4e-21	96.3	ath:AT1G70320	E3 ubiquitin-protein ligase HUWE1 [EC:6.3.2.19]	-	-	-
Unigene62506_PFWT_RNA-1	12.8858	up	4.87e-06	337	18	4.1582	gi|115447025|ref|NP_001047292.1|	173	5e-43	Os02g0592300 [Oryza sativa Japonica Group] >gi|113536823|dbj|BAF09206.1| Os02g0592300 [Oryza sativa Japonica Group]	sp|P54278|PMS2_HUMAN	79.7	5e-15	Mismatch repair endonuclease PMS2 OS=Homo sapiens GN=PMS2 PE=1 SV=1	YNL082w	67	8e-12	COG0323	DNA mismatch repair enzyme (predicted ATPase)	K10858	2e-44	173	osa:4329835	DNA mismatch repair protein PMS2	GO:0006281//DNA repair;GO:0042723//thiamin and derivative metabolic process;GO:0009108//coenzyme biosynthetic process;GO:0048229//gametophyte development;GO:0006260//DNA replication;GO:0009791//post-embryonic development;GO:0048608//reproductive structure development	GO:0016778;GO:0003690//double-stranded DNA binding;GO:0034061;GO:0016462//pyrophosphatase activity;GO:0032559//adenyl ribonucleotide binding	GO:0043231//intracellular membrane-bounded organelle
Unigene39034_PFWT_RNA-1	12.873	up	0.000670084	204	5	1.9081	--	--	--	--	--	--	--	--	--	--	--	--	--	--	--	--	--	--	-	-	-
Unigene44346_PFWT_RNA-1	12.8471	up	0.0003621	225	9	3.114	gi|79586698|ref|NP_680116.2|	97.4	4e-20	REF6 (RELATIVE OF EARLY FLOWERING 6); nucleic acid binding / transcription factor/ zinc ion binding [Arabidopsis thaliana] >gi|50513173|gb|AAT77779.1| relative of early flowering 6 [Arabidopsis thaliana]	sp|Q23541|KDM5_CAEEL	56.6	5e-08	Lysine-specific demethylase rbr-2 OS=Caenorhabditis elegans GN=rbr-2 PE=1 SV=2	--	--	--	--	--	K11446	4e-10	59.7	rcu:RCOM_1686820	histone demethylase JARID1 [EC:1.14.11.-]	-	-	-
Unigene34995_PFWT_RNA-1	12.8349	up	0.00124002	192	6	2.4328	gi|224127933|ref|XP_002329213.1|	90.1	7e-18	acyl:coa ligase acetate-coa synthetase-like protein [Populus trichocarpa] >gi|222870994|gb|EEF08125.1| acyl:coa ligase acetate-coa synthetase-like protein [Populus trichocarpa]	--	--	--	--	--	--	--	--	--	--	--	--	--	--	-	-	-
Unigene45359_PFWT_RNA-1	12.8217	up	0.0003621	229	8	2.7197	gi|224103801|ref|XP_002313198.1|	54.3	4e-07	predicted protein [Populus trichocarpa] >gi|222849606|gb|EEE87153.1| predicted protein [Populus trichocarpa]	--	--	--	--	--	--	--	--	--	--	--	--	--	--	-	-	-
Unigene30877_PFWT_RNA-1	12.7986	up	0.00229472	179	3	1.3048	gi|224095628|ref|XP_002334744.1|	97.1	6e-20	cytochrome P450 [Populus trichocarpa] >gi|222874237|gb|EEF11368.1| cytochrome P450 [Populus trichocarpa]	sp|Q9LVD2|C71BA_ARATH	93.2	4e-19	Cytochrome P450 71B10 OS=Arabidopsis thaliana GN=CYP71B10 PE=3 SV=1	--	--	--	--	--	K00517	3e-20	93.2	ath:AT5G57260	[EC:1.14.-.-]	-	-	-
Unigene30901_PFWT_RNA-1	12.7986	up	0.00229472	179	3	1.3048	--	--	--	--	--	--	--	--	--	--	--	--	--	--	--	--	--	--	-	-	-
Unigene36782_PFWT_RNA-1	12.7978	up	0.00124002	197	5	1.9759	--	--	--	--	--	--	--	--	--	--	--	--	--	--	--	--	--	--	-	-	-
Unigene43598_PFWT_RNA-1	12.7575	up	0.000670084	221	8	2.8181	gi|49615726|gb|AAT67045.1|	95.9	1e-19	DNA mismatch repair protein [Petunia x hybrida]	sp|O04716|MSH6_ARATH	55.8	8e-08	DNA mismatch repair protein Msh6-1 OS=Arabidopsis thaliana GN=MSH6-1 PE=2 SV=2	--	--	--	--	--	K08737	1e-16	81.6	vvi:100255608	DNA mismatch repair protein MSH6	-	-	-
Unigene10099_PFWT_RNA-1	12.7559	up	5.71e-05	295	5	1.3195	gi|162464162|ref|NP_001105636.1|	73.6	6e-13	tangled1 [Zea mays] >gi|11228986|gb|AAG33234.1|AF305892_1 microtubule-binding protein TANGLED1 [Zea mays]	--	--	--	--	--	--	--	--	--	--	--	--	--	--	-	-	-
Unigene49381_PFWT_RNA-1	12.7125	up	0.0003621	247	6	1.8911	gi|11132775|sp|O23826.1|K125_TOBAC	139	7e-33	RecName: Full=125 kDa kinesin-related protein >gi|2582971|dbj|BAA23159.1| TKRP125 [Nicotiana tabacum]	sp|O23826|K125_TOBAC	139	4e-33	125 kDa kinesin-related protein OS=Nicotiana tabacum GN=TKRP125 PE=1 SV=1	--	--	--	--	--	K10398	3e-27	116	vvi:100240753	kinesin family member 11	-	-	-
Unigene34732_PFWT_RNA-1	12.705	up	0.00229472	191	3	1.2228	gi|224589671|gb|ACN59367.1|	61.2	3e-09	leucine-rich repeat receptor-like protein kinase [Arabidopsis thaliana]	--	--	--	--	--	--	--	--	--	--	--	--	--	--	GO:0006464//protein modification process	GO:0016491//oxidoreductase activity;GO:0004672//protein kinase activity;GO:0032559//adenyl ribonucleotide binding	GO:0043231//intracellular membrane-bounded organelle
Unigene41062_PFWT_RNA-1	12.6988	up	0.00124002	211	6	2.2137	--	--	--	--	--	--	--	--	--	--	--	--	--	--	--	--	--	--	-	-	-
Unigene56978_PFWT_RNA-1	12.6924	up	0.000105737	289	14	3.7713	gi|297721829|ref|NP_001173278.1|	181	2e-45	Os03g0165000 [Oryza sativa Japonica Group] >gi|255674230|dbj|BAH92006.1| Os03g0165000 [Oryza sativa Japonica Group]	sp|O70157|TOP3A_MOUSE	95.5	9e-20	DNA topoisomerase 3-alpha OS=Mus musculus GN=Top3a PE=1 SV=1	ECU04g1070	81.6	3e-16	COG0550	Topoisomerase IA	K03165	2e-49	190	vvi:100248256	DNA topoisomerase III [EC:5.99.1.2]	GO:0006261//DNA-dependent DNA replication	GO:0046914//transition metal ion binding;GO:0003916//DNA topoisomerase activity	GO:0043232
Unigene35386_PFWT_RNA-1	12.6899	up	0.00229472	193	15	6.0505	--	--	--	--	--	--	--	--	--	--	--	--	--	--	--	--	--	--	-	-	-
Unigene35397_PFWT_RNA-1	12.6899	up	0.00229472	193	5	2.0168	gi|63003874|gb|AAY25466.1|	58.9	2e-08	At5g61865 [Arabidopsis thaliana] >gi|109946451|gb|ABG48404.1| At5g61865 [Arabidopsis thaliana]	--	--	--	--	--	--	--	--	--	--	--	--	--	--	-	GO:0046872//metal ion binding	-
Unigene2586_PFWT_RNA-1	12.6717	up	0.00124002	215	12	4.3451	gi|297792245|ref|XP_002864007.1|	57.8	4e-08	predicted protein [Arabidopsis lyrata subsp. lyrata] >gi|297309842|gb|EFH40266.1| predicted protein [Arabidopsis lyrata subsp. lyrata]	--	--	--	--	--	--	--	--	--	--	--	--	--	--	-	-	-
Unigene42749_PFWT_RNA-1	12.6517	up	0.00124002	218	21	7.4993	--	--	--	--	--	--	--	--	--	--	--	--	--	--	--	--	--	--	-	-	-
Unigene37290_PFWT_RNA-1	12.6458	up	0.00229472	199	6	2.3472	--	--	--	--	--	--	--	--	--	--	--	--	--	--	--	--	--	--	-	-	-
Unigene47923_PFWT_RNA-1	12.6325	up	0.000670084	241	8	2.5842	gi|28261772|ref|NP_783285.1|	156	6e-38	NADH dehydrogenase subunit 6 [Atropa belladonna] >gi|75248022|sp|Q8S8U6.1|NU6C_ATRBE RecName: Full=NAD(P)H-quinone oxidoreductase subunit 6, chloroplastic; AltName: Full=NAD(P)H dehydrogenase subunit 6; AltName: Full=NADH-plastoquinone oxidoreductase subunit 6 >gi|20068386|emb|CAC88099.1| NADH degydrogenase ND6 subunit [Atropa belladonna]	sp|Q32722|NU6C_TOBAC	156	3e-38	NAD(P)H-quinone oxidoreductase subunit 6, chloroplastic OS=Nicotiana tabacum GN=ndhG PE=3 SV=2	alr0225	62	2e-10	COG0839	NADH:ubiquinone oxidoreductase subunit 6 (chain J)	K05578	1e-34	141	vvi:4025042	NADH dehydrogenase I subunit 6 [EC:1.6.5.3]	-	-	-
Unigene43425_PFWT_RNA-1	12.632	up	0.00124002	221	7	2.4658	--	--	--	--	--	--	--	--	--	--	--	--	--	--	--	--	--	--	-	-	-
Unigene39914_PFWT_RNA-1	12.5889	up	0.00229472	207	8	3.0087	--	--	--	--	--	--	--	--	--	--	--	--	--	--	--	--	--	--	-	-	-
Unigene48428_PFWT_RNA-1	12.4951	up	0.00124002	243	8	2.563	gi|255554607|ref|XP_002518342.1|	82.4	3e-26	methylmalonate-semialdehyde dehydrogenase, putative [Ricinus communis] >gi|223542562|gb|EEF44102.1| methylmalonate-semialdehyde dehydrogenase, putative [Ricinus communis]	--	--	--	--	--	--	--	--	--	--	--	--	--	--	-	-	-
Unigene45822_PFWT_RNA-1	12.4306	up	0.00229472	231	9	3.0331	gi|297609925|ref|NP_001063870.2|	124	3e-28	Os09g0551800 [Oryza sativa Japonica Group] >gi|255679120|dbj|BAF25784.2| Os09g0551800 [Oryza sativa Japonica Group]	sp|Q3YK19|FANCJ_CHICK	92	1e-18	Fanconi anemia group J protein homolog OS=Gallus gallus GN=BRIP1 PE=2 SV=1	ECU02g1090	77	8e-15	COG1199	Rad3-related DNA helicases	K11136	6e-17	82.4	olu:OSTLU_37445	regulator of telomere elongation helicase 1	GO:0034641//cellular nitrogen compound metabolic process	GO:0003676//nucleic acid binding;GO:0003678//DNA helicase activity;GO:0042623//ATPase activity, coupled;GO:0032559//adenyl ribonucleotide binding	GO:0043231//intracellular membrane-bounded organelle
Unigene53014_PFWT_RNA-1	12.3755	up	0.00124002	264	10	2.9489	--	--	--	--	--	--	--	--	--	--	--	--	--	--	--	--	--	--	-	-	-
Unigene48940_PFWT_RNA-1	12.3457	up	0.00229472	245	8	2.542	gi|183604839|gb|ACC64519.1|	152	1e-36	neuroblastoma-amplified gene [Nicotiana benthamiana]	--	--	--	--	--	--	--	--	--	--	--	--	--	--	GO:0006260//DNA replication	GO:0003676//nucleic acid binding;GO:0034061	-
Unigene50686_PFWT_RNA-1	12.2994	up	0.00229472	253	6	1.8462	gi|297834992|ref|XP_002885378.1|	82	2e-15	tetraacyldisaccharide 4'-kinase family protein [Arabidopsis lyrata subsp. lyrata] >gi|297331218|gb|EFH61637.1| tetraacyldisaccharide 4'-kinase family protein [Arabidopsis lyrata subsp. lyrata]	--	--	--	--	--	--	--	--	--	--	--	--	--	--	-	-	-
Unigene51103_PFWT_RNA-1	12.288	up	0.00229472	255	8	2.4424	gi|225016150|gb|ACN78974.1|	69.7	9e-12	retrotransposon protein [Glycine max] >gi|225016158|gb|ACN78981.1| retrotransposon protein [Glycine max]	--	--	--	--	--	--	--	--	--	--	--	--	--	--	GO:0044238//primary metabolic process;GO:0044260	GO:0003676//nucleic acid binding	GO:0043229//intracellular organelle
Unigene56182_PFWT_RNA-1	12.2701	up	0.00124002	284	12	3.2894	--	--	--	--	--	--	--	--	--	--	--	--	--	--	--	--	--	--	-	-	-
Unigene56707_PFWT_RNA-1	12.25	up	0.00124002	288	12	3.2438	--	--	--	--	--	--	--	--	--	--	--	--	--	--	--	--	--	--	-	-	-
Unigene65123_PFWT_RNA-1	12.2403	up	0.000195672	369	13	2.7427	gi|87162753|gb|ABD28548.1|	121	3e-27	Protein kinase; Type I EGF [Medicago truncatula]	sp|Q9LMP1|WAK2_ARATH	103	4e-22	Wall-associated receptor kinase 2 OS=Arabidopsis thaliana GN=WAK2 PE=1 SV=1	--	--	--	--	--	--	--	--	--	--	-	-	-
Unigene67261_PFWT_RNA-1	12.2307	up	0.000105737	398	22	4.3033	gi|186493045|ref|NP_001117547.1|	95.9	1e-19	transcription factor [Arabidopsis thaliana]	sp|Q7XJU0|Y1462_ARATH	87.8	2e-17	Uncharacterized basic helix-loop-helix protein At1g64625 OS=Arabidopsis thaliana GN=At1g64625 PE=2 SV=1	--	--	--	--	--	--	--	--	--	--	-	-	GO:0043231//intracellular membrane-bounded organelle
Unigene53852_PFWT_RNA-1	12.2109	up	0.00229472	269	10	2.8941	--	--	--	--	--	--	--	--	--	--	--	--	--	--	--	--	--	--	-	-	-
Unigene17342_PFWT_RNA-1	12.1866	up	0.000195672	383	17	3.4555	gi|224082378|ref|XP_002306670.1|	100	5e-21	predicted protein [Populus trichocarpa] >gi|222856119|gb|EEE93666.1| predicted protein [Populus trichocarpa]	--	--	--	--	--	--	--	--	--	--	--	--	--	--	-	-	-
Unigene11881_PFWT_RNA-1	12.1791	up	0.00229472	275	4	1.1324	gi|79317017|ref|NP_001030979.1|	127	3e-29	EMB1444 (EMBRYO DEFECTIVE 1444) [Arabidopsis thaliana] >gi|193806402|sp|Q56X05.2|PPR15_ARATH RecName: Full=Pentatricopeptide repeat-containing protein At1g06145; AltName: Full=Protein EMBRYO DEFECTIVE 1444	sp|Q56X05|PPR15_ARATH	127	2e-29	Pentatricopeptide repeat-containing protein At1g06145 OS=Arabidopsis thaliana GN=EMB1444 PE=2 SV=2	--	--	--	--	--	K03798	7e-18	85.5	rcu:RCOM_0340700	cell division protease FtsH [EC:3.4.24.-]	GO:0015833//peptide transport	-	GO:0043231//intracellular membrane-bounded organelle
Unigene56949_PFWT_RNA-1	12.1075	up	0.00229472	289	9	2.4244	--	--	--	--	--	--	--	--	--	--	--	--	--	--	--	--	--	--	-	-	-
Unigene60142_PFWT_RNA-1	11.9878	up	0.00229472	314	15	3.719	--	--	--	--	--	--	--	--	--	--	--	--	--	--	--	--	--	--	-	-	-
Unigene16303_PFWT_RNA-1	11.9073	up	0.00229472	332	9	2.1104	gi|115473581|ref|NP_001060389.1|	67	6e-11	Os07g0635800 [Oryza sativa Japonica Group] >gi|22293699|dbj|BAC10044.1| selenium-binding protein-like [Oryza sativa Japonica Group] >gi|113611925|dbj|BAF22303.1| Os07g0635800 [Oryza sativa Japonica Group]	sp|Q9SUF9|PP305_ARATH	62.4	8e-10	Pentatricopeptide repeat-containing protein At4g08210 OS=Arabidopsis thaliana GN=PCMP-E100 PE=2 SV=1	--	--	--	--	--	--	--	--	--	--	-	-	GO:0043231//intracellular membrane-bounded organelle
Unigene67409_PFWT_RNA-1	11.898	up	0.000670084	401	17	3.3004	gi|9280660|gb|AAF86529.1|AC002560_22	122	2e-27	F21B7.23 [Arabidopsis thaliana]	sp|Q54YW1|ELMOA_DICDI	56.2	6e-08	ELMO domain-containing protein A OS=Dictyostelium discoideum GN=elmoA PE=1 SV=1	--	--	--	--	--	--	--	--	--	--	GO:0006897//endocytosis	-	GO:0043232
Unigene67874_PFWT_RNA-1	11.8765	up	0.000670084	407	12	2.2953	--	--	--	--	--	--	--	--	--	--	--	--	--	--	--	--	--	--	-	-	-
Unigene1986_PFWT_RNA-1	11.7959	up	0.000105737	538	18	2.6047	gi|225432116|ref|XP_002274451.1|	76.6	7e-20	PREDICTED: similar to vacuolar protein sorting 13C protein-like [Vitis vinifera]	--	--	--	--	--	--	--	--	--	--	--	--	--	--	GO:0033036	-	GO:0043231//intracellular membrane-bounded organelle
Unigene12723_PFWT_RNA-1	11.7786	up	0.00229472	363	18	3.8603	--	--	--	--	--	--	--	--	--	--	--	--	--	--	--	--	--	--	-	-	-
Unigene8963_PFWT_RNA-1	11.7706	up	0.000670084	438	25	4.4435	gi|13487717|gb|AAK27688.1|	163	6e-40	sulfate transporter 2 [Solanum lycopersicum]	sp|Q9FEP7|SUT13_ARATH	127	3e-29	Sulfate transporter 1.3 OS=Arabidopsis thaliana GN=SULTR1;3 PE=2 SV=1	--	--	--	--	--	--	--	--	--	--	-	-	-
Unigene17104_PFWT_RNA-1	11.7427	up	0.000195672	521	19	2.8391	gi|42563023|ref|NP_176917.2|	52.8	2e-06	ATREV3 (ARABIDOPSIS THALIANA RECOVERY PROTEIN 3); DNA binding / DNA-directed DNA polymerase [Arabidopsis thaliana] >gi|34330129|dbj|BAC82450.1| catalytic subunit of polymerase zeta [Arabidopsis thaliana]	--	--	--	--	--	--	--	--	--	K02350	7e-19	68.9	vvi:100263126	DNA polymerase zeta subunit [EC:2.7.7.7]	-	-	-
Unigene69569_PFWT_RNA-1	11.6517	up	0.00124002	436	24	4.2853	gi|15222300|ref|NP_177692.1|	213	5e-55	glyoxal oxidase-related [Arabidopsis thaliana] >gi|9369366|gb|AAF87115.1|AC006434_11 F10A5.18 [Arabidopsis thaliana]	--	--	--	--	--	--	--	--	--	--	--	--	--	--	-	-	-
Unigene71312_PFWT_RNA-1	11.5495	up	0.00124002	468	13	2.1625	gi|4587572|gb|AAD25803.1|AC006550_11	157	4e-38	Similar to gb|U70015 lysosomal trafficking regulator from Mus musculus and contains 2 PF|00400 WD40, G-beta repeats. ESTs gb|T43386 and gb|AA395236 come from this gene [Arabidopsis thaliana]	--	--	--	--	--	--	--	--	--	--	--	--	--	--	-	-	-
Unigene57538_PFWT_RNA-1	5.54782	up	0.00058484	293	10	2.657	gi|145339080|ref|NP_189804.4|	140	3e-33	catalytic/ transferase, transferring glycosyl groups [Arabidopsis thaliana] >gi|292630777|sp|Q3EAR7.2|GLYT2_ARATH RecName: Full=Probable glycosyltransferase At3g42180	sp|Q3EAR7|GLYT2_ARATH	140	2e-33	Probable glycosyltransferase At3g42180 OS=Arabidopsis thaliana GN=At3g42180 PE=2 SV=2	--	--	--	--	--	--	--	--	--	--	-	GO:0008375//acetylglucosaminyltransferase activity	GO:0044464//cell part
Unigene69484_PFWT_RNA-1	4.81086	up	0.000584868	434	27	4.8432	gi|225461945|ref|XP_002268896.1|	100	4e-21	PREDICTED: similar to E3 ubiquitin-protein ligase UPL1 [Vitis vinifera]	sp|Q8H0T4|UPL2_ARATH	99	9e-21	E3 ubiquitin-protein ligase UPL2 OS=Arabidopsis thaliana GN=UPL2 PE=1 SV=2	--	--	--	--	--	K10592	6e-54	206	rcu:RCOM_0482820	E3 ubiquitin-protein ligase HUWE1 [EC:6.3.2.19]	-	-	-
Unigene16826_PFWT_RNA-1	4.72531	up	6.94e-07	695	47	5.2647	gi|297844228|ref|XP_002889995.1|	189	2e-47	leucine-rich repeat family protein [Arabidopsis lyrata subsp. lyrata] >gi|297335837|gb|EFH66254.1| leucine-rich repeat family protein [Arabidopsis lyrata subsp. lyrata]	sp|Q5PP26|PII2_ARATH	189	2e-47	Piriformospora indica-insensitive protein 2 OS=Arabidopsis thaliana GN=PII-2 PE=2 SV=1	--	--	--	--	--	--	--	--	--	--	-	-	-
Unigene50013_PFWT_RNA-1	4.62444	up	0.000585124	250	10	3.114	gi|75214755|gb|ABA18105.1|	113	6e-25	exostosin family protein [Capsella rubella]	sp|Q3EAR7|GLYT2_ARATH	109	4e-24	Probable glycosyltransferase At3g42180 OS=Arabidopsis thaliana GN=At3g42180 PE=2 SV=2	--	--	--	--	--	--	--	--	--	--	-	GO:0008375//acetylglucosaminyltransferase activity	GO:0044464//cell part
Unigene34209_PFWT_RNA-1	4.57382	up	0.000585348	190	6	2.4584	--	--	--	--	--	--	--	--	--	--	--	--	--	--	--	--	--	--	-	-	-
Unigene51838_PFWT_RNA-1	4.57382	up	0.000585348	258	6	1.8105	--	--	--	--	--	--	--	--	--	--	--	--	--	--	--	--	--	--	-	-	-
Unigene59503_PFWT_RNA-1	4.52135	up	0.00058575	309	21	5.2908	gi|79553691|ref|NP_178730.2|	68.9	2e-11	binding [Arabidopsis thaliana]	--	--	--	--	--	--	--	--	--	--	--	--	--	--	-	-	-
Unigene11357_PFWT_RNA-1	4.4669	up	0.000586468	437	7	1.247	gi|292630923|sp|A5JTQ3.1|XYL2_MEDVA	75.9	5e-27	RecName: Full=Beta-xylosidase/alpha-L-arabinofuranosidase 2; AltName: Full=Xylan 1,4-beta-xylosidase/Alpha-N-arabinofuranosidase 2; Short=MsXyl2; Includes: RecName: Full=Beta-xylosidase; AltName: Full=1,4-beta-D-xylan xylohydrolase; AltName: Full=Xylan 1,4-beta-xylosidase; Includes: RecName: Full=Alpha-N-arabinofuranosidase; AltName: Full=Alpha-L-arabinofuranosidase; Short=Arabinosidase; Flags: P…	sp|A5JTQ3|XYL2_MEDVA	75.9	3e-27	Beta-xylosidase/alpha-L-arabinofuranosidase 2 OS=Medicago varia GN=Xyl2 PE=2 SV=1	SSO3032	49.3	2e-06	COG1472	Beta-glucosidase-related glycosidases	K05349	2e-12	68.2	rcu:RCOM_1347430	beta-glucosidase [EC:3.2.1.21]	GO:0044238//primary metabolic process	GO:0004553//hydrolase activity, hydrolyzing O-glycosyl compounds	GO:0005618//cell wall;GO:0005576//extracellular region;GO:0009536//plastid
Unigene51124_PFWT_RNA-1	4.41032	up	0.000587748	255	18	5.4953	gi|15231029|ref|NP_190742.1|	85.9	1e-16	IMK2 (INFLORESCENCE MERISTEM RECEPTOR-LIKE KINASE 2); ATP binding / kinase/ protein kinase/ protein serine/threonine kinase [Arabidopsis thaliana] >gi|75202755|sp|Q9SCT4.1|IMK2_ARATH RecName: Full=Probably inactive leucine-rich repeat receptor-like protein kinase IMK2; AltName: Full=Protein INFLORESCENCE MERISTEM RECEPTOR-LIKE KINASE 2; Flags: Precursor >gi|13937246|gb|AAK50115.1|AF372978_1 AT3g5…	sp|Q9SCT4|IMK2_ARATH	85.9	7e-17	Probably inactive leucine-rich repeat receptor-like protein kinase IMK2 OS=Arabidopsis thaliana GN=IMK2 PE=1 SV=1	--	--	--	--	--	--	--	--	--	--	GO:0008152//metabolic process	GO:0005488//binding;GO:0004672//protein kinase activity	GO:0005618//cell wall;GO:0016020//membrane
Unigene46591_PFWT_RNA-1	4.35142	up	0.000590028	235	5	1.6564	gi|156556172|emb|CAO94660.1|	142	9e-34	Multidrug Resistance associated Protein 1 [Catharanthus roseus]	sp|Q9SKX0|AB13C_ARATH	129	4e-30	ABC transporter C family member 13 OS=Arabidopsis thaliana GN=ABCC13 PE=2 SV=2	YDR135c	67.8	5e-12	COG1132	ABC-type multidrug transport system, ATPase and permease components	--	--	--	--	--	-	-	-
Unigene36999_PFWT_RNA-1	4.15878	up	0.000614088	198	4	1.5727	gi|5262758|emb|CAB45906.1|	82	2e-15	pathogenesis-related protein homolog [Arabidopsis thaliana] >gi|7270050|emb|CAB79865.1| pathogenesis-related protein homolog [Arabidopsis thaliana]	sp|P33154|PR1_ARATH	76.6	4e-14	Pathogenesis-related protein 1 OS=Arabidopsis thaliana GN=At2g14610 PE=1 SV=1	--	--	--	--	--	K13449	3e-15	76.6	ath:AT2G14610	pathogenesis-related protein 1	GO:0033273//response to vitamin;GO:0009814//defense response, incompatible interaction	-	GO:0030312//external encapsulating structure
Unigene47570_PFWT_RNA-1	4.15878	up	0.000614088	239	6	1.9544	gi|295355|gb|AAA65636.1|	152	1e-36	peroxidase [Solanum lycopersicum]	sp|Q9SUT2|PER39_ARATH	114	2e-25	Peroxidase 39 OS=Arabidopsis thaliana GN=PER39 PE=1 SV=1	--	--	--	--	--	K00430	1e-26	114	ath:AT4G11290	peroxidase [EC:1.11.1.7]	-	-	-
Unigene72522_PFWT_RNA-1	4.15878	up	0.000614088	494	16	2.5215	gi|297832162|ref|XP_002883963.1|	149	1e-35	RNA-dependent RNA polymerase family protein [Arabidopsis lyrata subsp. lyrata] >gi|297329803|gb|EFH60222.1| RNA-dependent RNA polymerase family protein [Arabidopsis lyrata subsp. lyrata]	sp|Q5QMN4|RDR4_ORYSJ	132	1e-30	Probable RNA-dependent RNA polymerase 4 OS=Oryza sativa subsp. japonica GN=RDR4 PE=2 SV=2	--	--	--	--	--	--	--	--	--	--	-	-	-
Unigene3758_PFWT_RNA-1	4.08839	up	0.000636724	257	11	3.3321	gi|224121592|ref|XP_002330739.1|	80.1	9e-22	white-brown-complex ABC transporter family [Populus trichocarpa] >gi|222872515|gb|EEF09646.1| white-brown-complex ABC transporter family [Populus trichocarpa]	sp|Q9MAH4|AB10G_ARATH	75.5	2e-16	ABC transporter G family member 10 OS=Arabidopsis thaliana GN=ABCG10 PE=3 SV=1	--	--	--	--	--	--	--	--	--	--	-	-	-
Unigene50486_PFWT_RNA-1	4.08839	up	0.000636724	252	24	7.4143	--	--	--	--	--	--	--	--	--	--	--	--	--	--	--	--	--	--	-	-	-
Unigene67756_PFWT_RNA-1	4.08839	up	0.000636724	406	11	2.1092	gi|15233460|ref|NP_193184.1|	211	2e-54	protein kinase family protein [Arabidopsis thaliana] >gi|2244804|emb|CAB10227.1| kinase like protein [Arabidopsis thaliana] >gi|7268154|emb|CAB78490.1| kinase like protein [Arabidopsis thaliana]	sp|Q9NB31|CST1_CAEEL	107	2e-23	Serine/threonine-protein kinase cst-1 OS=Caenorhabditis elegans GN=cst-1 PE=2 SV=1	YAR019c	79	2e-15	COG0515	Serine/threonine protein kinase	K08282	1e-26	114	olu:OSTLU_2417	non-specific serine/threonine protein kinase [EC:2.7.11.1]	GO:0006464//protein modification process	GO:0004702//receptor signaling protein serine/threonine kinase activity;GO:0032559//adenyl ribonucleotide binding	-
Unigene69337_PFWT_RNA-1	4.08839	up	0.000636724	431	28	5.0575	gi|22326749|ref|NP_196783.2|	52.4	2e-06	las1-like family protein [Arabidopsis thaliana]	--	--	--	--	--	--	--	--	--	--	--	--	--	--	-	-	-
Unigene36064_PFWT_RNA-1	4.03948	up	5.7e-05	195	10	3.9923	gi|3395595|emb|CAA08910.1|	68.6	2e-11	glucan endo-1,3-beta-D-glucosidase [Solanum tuberosum]	sp|Q01412|E13A_SOLLC	68.2	2e-11	Glucan endo-1,3-beta-glucosidase A OS=Solanum lycopersicum PE=1 SV=1	--	--	--	--	--	--	--	--	--	--	-	-	-
Unigene15129_PFWT_RNA-1	3.97096	up	1.44e-13	1250	250	15.57	gi|62132627|gb|AAX69063.1|	438	1e-122	monoterpene synthase 1 [Solanum lycopersicum]	sp|Q93X23|MYRS_QUEIL	342	3e-93	Myrcene synthase, chloroplastic OS=Quercus ilex PE=1 SV=1	--	--	--	--	--	K07385	1e-94	343	vvi:100261705	1,8-cineole synthase [EC:4.2.3.-]	-	-	-
Unigene18967_PFWT_RNA-1	3.93639	up	0.000747186	486	26	4.1648	gi|112363398|gb|ABI16023.1|	103	1e-21	Dof28 [Glycine max]	sp|Q8LAP8|DOF46_ARATH	90.5	4e-18	Dof zinc finger protein DOF4.6 OS=Arabidopsis thaliana GN=DOF4.6 PE=2 SV=2	--	--	--	--	--	--	--	--	--	--	-	-	-
Unigene47823_PFWT_RNA-1	3.93639	up	0.000747186	240	14	4.5413	gi|115451649|ref|NP_001049425.1|	153	5e-37	Os03g0223700 [Oryza sativa Japonica Group] >gi|108706923|gb|ABF94718.1| HEAT repeat family protein, expressed [Oryza sativa (japonica cultivar-group)] >gi|113547896|dbj|BAF11339.1| Os03g0223700 [Oryza sativa Japonica Group]	sp|Q68F38|VAC14_XENLA	99.8	5e-21	Protein VAC14 homolog OS=Xenopus laevis GN=vac14 PE=2 SV=1	--	--	--	--	--	--	--	--	--	--	-	-	-
Unigene51100_PFWT_RNA-1	3.93639	up	0.000747186	255	9	2.7477	gi|66730858|dbj|BAD98961.1|	177	4e-44	2-oxoglutarate-dependent dioxygenase [Solanum lycopersicum]	sp|O04847|DV4H_CATRO	127	3e-29	Deacetoxyvindoline 4-hydroxylase OS=Catharanthus roseus GN=D4H PE=1 SV=2	mlr6892	60.8	6e-10	COG3491	Isopenicillin N synthase and related dioxygenases	K13229	6e-24	105	zma:541977	2-oxoglutarate-dependent dioxygenase [EC:1.14.11.-]	GO:0008152//metabolic process	GO:0046914//transition metal ion binding;GO:0016706//oxidoreductase activity, acting on paired donors, with incorporation or reduction of molecular oxygen, 2-oxoglutarate as one donor, and incorporation of one atom each of oxygen into both donors;GO:0016701//oxidoreductase activity, acting on single donors with incorporation of molecular oxygen	-
Unigene52057_PFWT_RNA-1	3.93639	up	0.000747186	259	18	5.4104	--	--	--	--	--	--	--	--	--	--	--	--	--	--	--	--	--	--	-	-	-
Unigene58542_PFWT_RNA-1	3.93639	up	0.000747186	301	4	1.0346	gi|223452532|gb|ACM89593.1|	178	1e-44	leucine-rich repeat transmembrane protein kinase [Glycine max]	sp|C0LGF5|Y1341_ARATH	161	1e-39	Probable LRR receptor-like serine/threonine-protein kinase At1g34110 OS=Arabidopsis thaliana GN=At1g34110 PE=2 SV=2	YAL021c_1	58.2	4e-09	COG4886	Leucine-rich repeat (LRR) protein	K13418	8e-21	95.1	ath:AT1G71830	somatic embryogenesis receptor kinase 1 [EC:2.7.10.1 2.7.11.1]	-	GO:0016301//kinase activity	-
Unigene72472_PFWT_RNA-1	3.89199	up	3.5e-07	493	64	10.1063	gi|42562036|ref|NP_172782.2|	116	1e-25	leucine-rich repeat family protein [Arabidopsis thaliana] >gi|75321275|sp|Q5PP26.1|PII2_ARATH RecName: Full=Piriformospora indica-insensitive protein 2; Flags: Precursor >gi|56236072|gb|AAV84492.1| At1g13230 [Arabidopsis thaliana]	sp|Q5PP26|PII2_ARATH	116	6e-26	Piriformospora indica-insensitive protein 2 OS=Arabidopsis thaliana GN=PII-2 PE=2 SV=1	--	--	--	--	--	K00924	8e-11	63.2	ath:AT5G25930	[EC:2.7.1.-]	GO:0009608//response to symbiont;GO:0044419//interspecies interaction between organisms	GO:0003824//catalytic activity	GO:0016020//membrane;GO:0031410//cytoplasmic vesicle;GO:0009536//plastid
Unigene21539_PFWT_RNA-1	3.85393	up	0.000871082	150	1	0.519	gi|147775497|emb|CAN71702.1|	60.1	8e-09	hypothetical protein [Vitis vinifera]	--	--	--	--	--	--	--	--	--	--	--	--	--	--	-	-	-
Unigene39834_PFWT_RNA-1	3.85393	up	0.000871082	206	5	1.8896	gi|9758198|dbj|BAB08672.1|	103	6e-22	receptor-like protein kinase [Arabidopsis thaliana] >gi|224589719|gb|ACN59391.1| leucine-rich repeat receptor-like protein kinase [Arabidopsis thaliana]	sp|C0LGQ5|GSO1_ARATH	68.2	2e-11	LRR receptor-like serine/threonine-protein kinase GSO1 OS=Arabidopsis thaliana GN=GSO1 PE=2 SV=1	--	--	--	--	--	K13420	2e-13	70.9	vvi:100253808	LRR receptor-like serine/threonine-protein kinase FLS2 [EC:2.7.11.1]	-	-	-
Unigene50920_PFWT_RNA-1	3.85393	up	0.000871082	254	41	12.5664	--	--	--	--	--	--	--	--	--	--	--	--	--	--	--	--	--	--	-	-	-
Unigene5250_PFWT_RNA-1	3.85393	up	0.000871082	294	7	1.8536	--	--	--	--	--	--	--	--	--	--	--	--	--	--	--	--	--	--	-	-	-
Unigene52604_PFWT_RNA-1	3.85393	up	0.000871082	262	11	3.2685	gi|38343969|emb|CAE01553.2|	105	2e-22	OSJNBb0022F16.8 [Oryza sativa (japonica cultivar-group)] >gi|39545725|emb|CAE03402.3| OSJNBa0071I13.3 [Oryza sativa (japonica cultivar-group)]	sp|P17801|KPRO_MAIZE	80.9	2e-15	Putative receptor protein kinase ZmPK1 OS=Zea mays GN=PK1 PE=2 SV=2	--	--	--	--	--	--	--	--	--	--	GO:0009987//cellular process	GO:0004672//protein kinase activity;GO:0000166//nucleotide binding	GO:0031410//cytoplasmic vesicle
Unigene53318_PFWT_RNA-1	3.85393	up	0.000871082	266	10	2.9267	gi|223452532|gb|ACM89593.1|	166	6e-41	leucine-rich repeat transmembrane protein kinase [Glycine max]	sp|C0LGF5|Y1341_ARATH	159	5e-39	Probable LRR receptor-like serine/threonine-protein kinase At1g34110 OS=Arabidopsis thaliana GN=At1g34110 PE=2 SV=2	Z1444	51.2	4e-07	COG0515	Serine/threonine protein kinase	K00924	4e-25	109	ath:AT1G75820	[EC:2.7.1.-]	-	-	-
Unigene66288_PFWT_RNA-1	3.85393	up	0.000871082	385	21	4.2464	--	--	--	--	--	--	--	--	--	--	--	--	--	--	--	--	--	--	-	-	-
Unigene9425_PFWT_RNA-1	3.85393	up	0.000871082	223	4	1.3964	gi|15236799|ref|NP_193556.1|	58.5	9e-15	purine permease family protein [Arabidopsis thaliana] >gi|75098863|sp|O49726.1|PUP9_ARATH RecName: Full=Probable purine permease 9; Short=AtPUP9	sp|O49726|PUP9_ARATH	58.5	5e-15	Probable purine permease 9 OS=Arabidopsis thaliana GN=PUP9 PE=2 SV=1	--	--	--	--	--	--	--	--	--	--	GO:0015851//nucleobase transport	-	GO:0031224//intrinsic to membrane
Unigene47037_PFWT_RNA-1	3.76646	up	0.00108829	237	10	3.2848	--	--	--	--	--	--	--	--	--	--	--	--	--	--	--	--	--	--	-	-	-
Unigene48586_PFWT_RNA-1	3.76646	up	0.00108829	243	12	3.8445	--	--	--	--	--	--	--	--	--	--	--	--	--	--	--	--	--	--	-	-	-
Unigene51065_PFWT_RNA-1	3.76646	up	0.00108829	254	17	5.2104	gi|15219364|ref|NP_173124.1|	97.4	4e-20	tRNA-splicing endonuclease positive effector-related [Arabidopsis thaliana]	--	--	--	--	--	--	--	--	--	--	--	--	--	--	GO:0006259//DNA metabolic process	GO:0004518//nuclease activity;GO:0003678//DNA helicase activity;GO:0008187//poly-pyrimidine tract binding;GO:0032559//adenyl ribonucleotide binding	-
Unigene68068_PFWT_RNA-1	3.72066	up	9.89e-05	411	33	6.2507	gi|30687512|ref|NP_181378.2|	159	1e-38	SCAR2 (SCAR HOMOLOG 2) [Arabidopsis thaliana] >gi|75111022|sp|Q5XPJ9.1|SCAR2_ARATH RecName: Full=Protein SCAR2; Short=AtSCAR2; AltName: Full=Protein WAVE4; AltName: Full=Protein DISTORTED 3; AltName: Full=Protein IRREGULAR TRICHOME BRANCH 1 >gi|53801278|gb|AAU93849.1| SCAR2 [Arabidopsis thaliana] >gi|57240100|gb|AAW49260.1| DISTORTED3/SCAR2 [Arabidopsis thaliana]	sp|Q5XPJ9|SCAR2_ARATH	159	7e-39	Protein SCAR2 OS=Arabidopsis thaliana GN=SCAR2 PE=1 SV=1	--	--	--	--	--	--	--	--	--	--	-	-	-
Unigene14961_PFWT_RNA-1	3.67335	up	0.00146791	275	5	1.4155	--	--	--	--	--	--	--	--	--	--	--	--	--	--	--	--	--	--	-	-	-
Unigene3123_PFWT_RNA-1	3.67335	up	0.00146791	248	7	2.1974	--	--	--	--	--	--	--	--	--	--	--	--	--	--	--	--	--	--	-	-	-
Unigene31282_PFWT_RNA-1	3.67335	up	0.00146791	181	7	3.0108	gi|192807256|dbj|BAG49729.1|	61.6	3e-09	disease resistance protein [Capsicum chinense]	--	--	--	--	--	--	--	--	--	--	--	--	--	--	GO:0012501//programmed cell death;GO:0006950//response to stress	GO:0032559//adenyl ribonucleotide binding	-
Unigene51642_PFWT_RNA-1	3.67335	up	0.00146791	257	6	1.8175	gi|62132627|gb|AAX69063.1|	162	1e-39	monoterpene synthase 1 [Solanum lycopersicum]	sp|O81191|SCS_SALOF	125	8e-29	1,8-cineole synthase, chloroplastic OS=Salvia officinalis PE=2 SV=1	--	--	--	--	--	K07385	6e-35	142	pop:POPTR_810753	1,8-cineole synthase [EC:4.2.3.-]	-	-	-
Unigene62596_PFWT_RNA-1	3.67335	up	0.00146791	338	11	2.5336	gi|9280691|gb|AAF86560.1|AC069252_19	86.7	8e-17	F2E2.13 [Arabidopsis thaliana]	--	--	--	--	--	--	--	--	--	--	--	--	--	--	-	-	-
Unigene914_PFWT_RNA-1	3.67335	up	0.00146791	301	2	0.5173	gi|79530151|ref|NP_199371.2|	98.6	2e-20	transcription factor [Arabidopsis thaliana]	sp|Q9SAK5|APL_ARATH	83.2	5e-16	Myb family transcription factor APL OS=Arabidopsis thaliana GN=APL PE=2 SV=2	--	--	--	--	--	--	--	--	--	--	-	-	-
Unigene74743_PFWT_RNA-1	3.67259	up	1.44e-13	551	215	30.3771	gi|62132629|gb|AAX69064.1|	216	1e-55	monoterpene synthase 2 [Solanum lycopersicum]	sp|Q93X23|MYRS_QUEIL	197	3e-50	Myrcene synthase, chloroplastic OS=Quercus ilex PE=1 SV=1	--	--	--	--	--	K07385	9e-54	206	pop:POPTR_810753	1,8-cineole synthase [EC:4.2.3.-]	GO:0016098	GO:0046872//metal ion binding;GO:0016838//carbon-oxygen lyase activity, acting on phosphates	GO:0009536//plastid
Unigene69615_PFWT_RNA-1	3.60776	up	5.7e-05	436	38	6.7851	gi|239500659|dbj|BAH70328.1|	129	8e-30	receptor-like kinase [Glycine max] >gi|239500661|dbj|BAH70329.1| receptor-like kinase [Glycine max]	sp|C0LGP9|IMK3_ARATH	126	5e-29	Probable leucine-rich repeat receptor-like protein kinase IMK3 OS=Arabidopsis thaliana GN=IMK3 PE=1 SV=1	--	--	--	--	--	--	--	--	--	--	-	-	-
Unigene11181_PFWT_RNA-1	3.57382	up	0.00212908	235	4	1.3251	gi|147809952|emb|CAN73759.1|	50.1	8e-06	hypothetical protein [Vitis vinifera]	sp|P19243|HSP11_PEA	48.9	1e-05	18.1 kDa class I heat shock protein OS=Pisum sativum GN=HSP18.1 PE=2 SV=1	--	--	--	--	--	--	--	--	--	--	-	-	-
Unigene17140_PFWT_RNA-1	3.57382	up	0.00212908	568	18	2.4671	gi|115485799|ref|NP_001068043.1|	99	3e-20	Os11g0543300 [Oryza sativa Japonica Group] >gi|113645265|dbj|BAF28406.1| Os11g0543300 [Oryza sativa Japonica Group]	sp|Q9SD53|Y3720_ARATH	68.2	3e-11	UPF0481 protein At3g47200 OS=Arabidopsis thaliana GN=At3g47200 PE=1 SV=1	--	--	--	--	--	--	--	--	--	--	-	-	-
Unigene32875_PFWT_RNA-1	3.57382	up	0.00212908	186	2	0.8371	gi|270118384|emb|CBG76064.1|	117	3e-26	Myb 12 transcription factor [Solanum chmielewskii]	sp|O22264|MYB12_ARATH	86.3	5e-17	Transcription factor MYB12 OS=Arabidopsis thaliana GN=MYB12 PE=2 SV=1	ECU11g1690	65.1	3e-11	COG5147	Myb superfamily proteins, including transcription factors and mRNA splicing factors	K09422	4e-18	86.3	ath:AT2G47460	myb proto-oncogene protein, plant	GO:0009699//phenylpropanoid biosynthetic process;GO:0010468//regulation of gene expression;GO:0006351//transcription, DNA-dependent	GO:0030528//transcription regulator activity;GO:0003676//nucleic acid binding	GO:0043231//intracellular membrane-bounded organelle
Unigene39458_PFWT_RNA-1	3.57382	up	0.00212908	205	6	2.2785	gi|297737758|emb|CBI26959.3|	55.1	2e-07	unnamed protein product [Vitis vinifera]	--	--	--	--	--	--	--	--	--	--	--	--	--	--	-	-	-
Unigene40225_PFWT_RNA-1	3.57382	up	5.7e-05	208	16	5.9885	gi|298286390|dbj|BAJ09454.1|	142	9e-34	auxin efflux carrier [Solanum lycopersicum]	sp|Q9C6B8|PINI_ARATH	137	2e-32	Auxin efflux carrier component 1 OS=Arabidopsis thaliana GN=PIN1 PE=1 SV=1	--	--	--	--	--	K13947	7e-31	128	sbi:SORBI_03g029320	auxin efflux carrier family	GO:0006810//transport	-	GO:0031224//intrinsic to membrane
Unigene48151_PFWT_RNA-1	3.57382	up	0.00212908	242	20	6.4339	--	--	--	--	--	--	--	--	--	--	--	--	--	--	--	--	--	--	-	-	-
Unigene48702_PFWT_RNA-1	3.57382	up	0.00212908	244	5	1.5953	--	--	--	--	--	--	--	--	--	--	--	--	--	--	--	--	--	--	-	-	-
Unigene48917_PFWT_RNA-1	3.57382	up	0.00212908	245	12	3.8131	gi|15239573|ref|NP_200229.1|	74.7	3e-13	PTAC15 (PLASTID TRANSCRIPTIONALLY ACTIVE15) [Arabidopsis thaliana]	--	--	--	--	--	--	--	--	--	--	--	--	--	--	-	-	GO:0000229;GO:0009536//plastid
Unigene49764_PFWT_RNA-1	3.57382	up	0.00212908	249	9	2.8139	--	--	--	--	--	--	--	--	--	--	--	--	--	--	--	--	--	--	-	-	-
Unigene51816_PFWT_RNA-1	3.57382	up	0.00212908	258	9	2.7157	gi|240256033|ref|NP_193913.4|	97.4	4e-20	binding / calmodulin binding [Arabidopsis thaliana]	sp|Q8CJ27|ASPM_MOUSE	56.6	5e-08	Abnormal spindle-like microcephaly-associated protein homolog OS=Mus musculus GN=Aspm PE=2 SV=1	--	--	--	--	--	--	--	--	--	--	-	-	-
Unigene52799_PFWT_RNA-1	3.57382	up	0.00212908	263	5	1.48	--	--	--	--	--	--	--	--	--	--	--	--	--	--	--	--	--	--	-	-	-
Unigene53398_PFWT_RNA-1	3.57382	up	0.00212908	267	11	3.2073	gi|14029009|gb|AAK52550.1|AC079853_3	58.9	2e-08	Unknown protein [Oryza sativa Japonica Group]	--	--	--	--	--	--	--	--	--	--	--	--	--	--	-	-	-
Unigene55918_PFWT_RNA-1	3.57382	up	0.00212908	282	7	1.9324	gi|26190252|emb|CAD29725.1|	136	8e-32	hero resistance protein 1 homologue [Solanum lycopersicum]	--	--	--	--	--	--	--	--	--	--	--	--	--	--	-	-	-
Unigene66096_PFWT_RNA-1	3.57382	up	5.7e-05	382	78	15.8961	--	--	--	--	--	--	--	--	--	--	--	--	--	--	--	--	--	--	-	-	-
Unigene57612_PFWT_RNA-1	3.52135	up	0.000104714	294	25	6.6199	--	--	--	--	--	--	--	--	--	--	--	--	--	--	--	--	--	--	-	-	-
Unigene70768_PFWT_RNA-1	3.52135	up	0.000104714	458	20	3.3996	gi|20146091|dbj|BAB88934.1|	138	3e-32	glucosyltransferase [Nicotiana tabacum]	sp|Q40288|UFOG6_MANES	97.8	2e-20	Anthocyanidin 3-O-glucosyltransferase 6 (Fragment) OS=Manihot esculenta GN=GT6 PE=2 SV=1	--	--	--	--	--	K08237	2e-08	54.7	ath:AT1G01420	hydroquinone glucosyltransferase [EC:2.4.1.218]	-	GO:0016740//transferase activity	-
Unigene19663_PFWT_RNA-1	3.50343	up	5.7e-05	580	20	2.6845	gi|297805634|ref|XP_002870701.1|	249	1e-67	EMB3012 [Arabidopsis lyrata subsp. lyrata] >gi|297316537|gb|EFH46960.1| EMB3012 [Arabidopsis lyrata subsp. lyrata]	sp|P11654|PO210_RAT	55.5	2e-07	Nuclear pore membrane glycoprotein 210 OS=Rattus norvegicus GN=Pom210 PE=1 SV=1	--	--	--	--	--	--	--	--	--	--	-	-	-
Unigene4479_PFWT_RNA-1	3.4669	up	0.000109496	269	16	4.6305	--	--	--	--	--	--	--	--	--	--	--	--	--	--	--	--	--	--	-	-	-
Unigene46584_PFWT_RNA-1	3.4669	up	0.000109496	235	45	14.9075	--	--	--	--	--	--	--	--	--	--	--	--	--	--	--	--	--	--	-	-	-
Unigene61904_PFWT_RNA-1	3.4669	up	0.000109496	331	18	4.2335	gi|9759281|dbj|BAB09746.1|	74.7	3e-13	receptor protein kinase-like [Arabidopsis thaliana] >gi|224589717|gb|ACN59390.1| leucine-rich repeat receptor-like protein kinase [Arabidopsis thaliana]	sp|Q9FII5|Y5148_ARATH	53.9	3e-07	Probable leucine-rich repeat receptor-like protein kinase At5g61480 OS=Arabidopsis thaliana GN=At5g61480 PE=1 SV=1	--	--	--	--	--	--	--	--	--	--	GO:0008152//metabolic process	GO:0004672//protein kinase activity;GO:0000166//nucleotide binding	GO:0016020//membrane;GO:0031410//cytoplasmic vesicle
Unigene67139_PFWT_RNA-1	3.4669	up	0.000109496	396	21	4.1284	gi|28628304|gb|AAO38708.1|	248	2e-65	cation diffusion facilitator 9 [Stylosanthes hamata]	sp|P21559|P34_RICRS	49.3	7e-06	Protein p34 OS=Rickettsia rickettsii (strain Sheila Smith) GN=p34 PE=3 SV=1	PAB0462	52.8	2e-07	COG0053	Predicted Co/Zn/Cd cation transporters	--	--	--	--	--	GO:0006811//ion transport	GO:0015075//ion transmembrane transporter activity	GO:0044464//cell part
Unigene67330_PFWT_RNA-1	3.43889	up	3.27e-05	399	31	6.0485	gi|30678566|ref|NP_563685.2|	82	2e-15	leucine-rich repeat family protein [Arabidopsis thaliana]	--	--	--	--	--	--	--	--	--	--	--	--	--	--	GO:0008152//metabolic process	GO:0005488//binding;GO:0016628//oxidoreductase activity, acting on the CH-CH group of donors, NAD or NADP as acceptor;GO:0016772//transferase activity, transferring phosphorus-containing groups	GO:0031410//cytoplasmic vesicle
Unigene61571_PFWT_RNA-1	3.42943	up	5.7e-05	328	14	3.3229	gi|29029014|gb|AAO64886.1|	147	3e-35	At4g13370 [Arabidopsis thaliana]	--	--	--	--	--	--	--	--	--	--	--	--	--	--	-	-	-
Unigene10570_PFWT_RNA-1	3.37234	up	8.42e-14	888	220	19.2872	gi|38731658|gb|AAR27430.1|	183	2e-45	STIG1 [Solanum lycopersicum]	--	--	--	--	--	--	--	--	--	--	--	--	--	--	-	-	-
Unigene2192_PFWT_RNA-1	3.35142	up	0.000131895	458	21	3.5695	--	--	--	--	--	--	--	--	--	--	--	--	--	--	--	--	--	--	-	-	-
Unigene34720_PFWT_RNA-1	3.35142	up	0.000131895	191	4	1.6304	gi|223452532|gb|ACM89593.1|	115	1e-25	leucine-rich repeat transmembrane protein kinase [Glycine max]	sp|C0LGF5|Y1341_ARATH	113	3e-25	Probable LRR receptor-like serine/threonine-protein kinase At1g34110 OS=Arabidopsis thaliana GN=At1g34110 PE=2 SV=2	--	--	--	--	--	--	--	--	--	--	GO:0006464//protein modification process	GO:0004871//signal transducer activity;GO:0004672//protein kinase activity;GO:0016628//oxidoreductase activity, acting on the CH-CH group of donors, NAD or NADP as acceptor;GO:0032559//adenyl ribonucleotide binding	GO:0031224//intrinsic to membrane
Unigene4464_PFWT_RNA-1	3.35142	up	0.000131895	242	14	4.5037	gi|1335862|gb|AAC49294.1|	96.3	1e-19	clathrin heavy chain [Glycine max]	sp|P29742|CLH_DROME	77.8	2e-14	Clathrin heavy chain OS=Drosophila melanogaster GN=Chc PE=1 SV=1	--	--	--	--	--	K04646	2e-35	144	ath:AT3G08530	clathrin, heavy polypeptide	-	-	-
Unigene4618_PFWT_RNA-1	3.35142	up	5.72e-05	216	21	7.5688	gi|225440868|ref|XP_002276568.1|	56.2	1e-07	PREDICTED: similar to glutaredoxin family protein [Vitis vinifera]	--	--	--	--	--	--	--	--	--	--	--	--	--	--	-	-	-
Unigene49067_PFWT_RNA-1	3.35142	up	0.000131895	246	6	1.8988	gi|225453979|ref|XP_002280387.1|	51.6	3e-06	PREDICTED: hypothetical protein [Vitis vinifera]	--	--	--	--	--	--	--	--	--	--	--	--	--	--	-	-	-
Unigene5343_PFWT_RNA-1	3.35142	up	5.72e-05	329	8	1.893	gi|291293257|gb|ADD92169.1|	67.8	4e-11	HT protein [Solanum chmielewskii]	--	--	--	--	--	--	--	--	--	--	--	--	--	--	-	-	-
Unigene54950_PFWT_RNA-1	3.35142	up	0.000131895	276	17	4.7951	gi|19912731|dbj|BAB88648.1|	161	2e-39	microtubule bundling polypeptide TMBP200 [Nicotiana tabacum]	sp|A2AGT5|CKAP5_MOUSE	60.5	3e-09	Cytoskeleton-associated protein 5 OS=Mus musculus GN=Ckap5 PE=2 SV=1	--	--	--	--	--	--	--	--	--	--	-	-	-
Unigene58511_PFWT_RNA-1	3.35142	up	0.000131895	301	13	3.3623	gi|297746093|emb|CBI16149.3|	54.3	4e-07	unnamed protein product [Vitis vinifera]	--	--	--	--	--	--	--	--	--	--	--	--	--	--	-	-	-
Unigene59164_PFWT_RNA-1	3.35142	up	0.000131895	306	38	9.6677	gi|145339083|ref|NP_189852.2|	112	2e-24	nucleotide binding [Arabidopsis thaliana]	--	--	--	--	--	--	--	--	--	K11274	2e-34	140	rcu:RCOM_1132790	chromosome transmission fidelity protein 4	-	-	GO:0031410//cytoplasmic vesicle
Unigene64887_PFWT_RNA-1	3.35142	up	0.000131895	366	25	5.3176	gi|225431392|ref|XP_002272192.1|	57.8	4e-08	PREDICTED: hypothetical protein [Vitis vinifera]	--	--	--	--	--	--	--	--	--	--	--	--	--	--	-	-	-
Unigene65218_PFWT_RNA-1	3.35142	up	5.72e-05	370	23	4.8393	gi|2911040|emb|CAA17550.1|	166	8e-41	receptor protein kinase-like protein [Arabidopsis thaliana] >gi|7270372|emb|CAB80139.1| receptor protein kinase-like protein [Arabidopsis thaliana]	sp|Q94C77|RPKL_ARATH	166	4e-41	Receptor protein kinase-like protein At4g34220 OS=Arabidopsis thaliana GN=At4g34220 PE=2 SV=1	--	--	--	--	--	K00924	4e-22	99.8	ath:AT1G28440	[EC:2.7.1.-]	-	-	-
Unigene65673_PFWT_RNA-1	3.35142	up	1.81e-05	376	30	6.2114	gi|18398991|ref|NP_564430.1|	162	1e-39	GDSL-motif lipase/hydrolase family protein [Arabidopsis thaliana] >gi|75153901|sp|Q8L5Z1.1|GDL17_ARATH RecName: Full=GDSL esterase/lipase At1g33811; AltName: Full=Extracellular lipase At1g33811; Flags: Precursor	sp|Q8L5Z1|GDL17_ARATH	162	8e-40	GDSL esterase/lipase At1g33811 OS=Arabidopsis thaliana GN=At1g33811 PE=2 SV=1	--	--	--	--	--	--	--	--	--	--	GO:0044238//primary metabolic process	GO:0016787//hydrolase activity	GO:0044464//cell part
Unigene15800_PFWT_RNA-1	3.29002	up	3.27e-05	278	27	7.561	gi|90093298|gb|ABD85162.1|	60.5	6e-09	At3g14150 [Arabidopsis thaliana]	sp|Q9LRS0|GOX1_ARATH	50.4	3e-06	Probable peroxisomal (S)-2-hydroxy-acid oxidase 1 OS=Arabidopsis thaliana GN=At3g14415 PE=1 SV=1	--	--	--	--	--	K11517	1e-07	51.2	ppp:PHYPADRAFT_161490	(S)-2-hydroxy-acid oxidase [EC:1.1.3.15]	GO:0008152//metabolic process	GO:0003973//(S)-2-hydroxy-acid oxidase activity;GO:0000166//nucleotide binding	GO:0042579//microbody
Unigene52844_PFWT_RNA-1	3.29002	up	0.000156155	263	8	2.3681	gi|115443749|ref|NP_001045654.1|	55.1	2e-07	Os02g0111600 [Oryza sativa Japonica Group] >gi|113535185|dbj|BAF07568.1| Os02g0111600 [Oryza sativa Japonica Group]	sp|Q9S9M1|WAKLE_ARATH	50.8	3e-06	Wall-associated receptor kinase-like 5 OS=Arabidopsis thaliana GN=WAKL5 PE=2 SV=2	--	--	--	--	--	--	--	--	--	--	-	GO:0004672//protein kinase activity;GO:0000166//nucleotide binding	GO:0031410//cytoplasmic vesicle
Unigene72104_PFWT_RNA-1	3.29002	up	0.000156155	485	20	3.2103	gi|225461945|ref|XP_002268896.1|	222	2e-57	PREDICTED: similar to E3 ubiquitin-protein ligase UPL1 [Vitis vinifera]	sp|Q8GY23|UPL1_ARATH	177	2e-44	E3 ubiquitin-protein ligase UPL1 OS=Arabidopsis thaliana GN=UPL1 PE=1 SV=3	--	--	--	--	--	K10592	3e-45	177	ath:AT1G70320	E3 ubiquitin-protein ligase HUWE1 [EC:6.3.2.19]	GO:0019941//modification-dependent protein catabolic process;GO:0032446//protein modification by small protein conjugation	GO:0019787//small conjugating protein ligase activity	GO:0043234//protein complex;GO:0043231//intracellular membrane-bounded organelle;GO:0044444//cytoplasmic part
Unigene9558_PFWT_RNA-1	3.27742	up	1.81e-05	382	21	4.2797	gi|255683546|gb|ACU27362.1|	131	1e-38	superman [Nicotiana tabacum]	sp|Q38895|SUP_ARATH	102	7e-22	Transcriptional regulator SUPERMAN OS=Arabidopsis thaliana GN=SUP PE=1 SV=1	--	--	--	--	--	--	--	--	--	--	GO:0009791//post-embryonic development;GO:0003006//reproductive developmental process;GO:0006350//transcription	GO:0003676//nucleic acid binding;GO:0046914//transition metal ion binding	GO:0044464//cell part
Unigene72441_PFWT_RNA-1	3.26896	up	5.77e-05	493	31	4.8952	gi|297808405|ref|XP_002872086.1|	99.4	2e-20	kinase family protein [Arabidopsis lyrata subsp. lyrata] >gi|297317923|gb|EFH48345.1| kinase family protein [Arabidopsis lyrata subsp. lyrata]	sp|Q9FLW0|Y5241_ARATH	99.4	1e-20	Probable receptor-like protein kinase At5g24010 OS=Arabidopsis thaliana GN=At5g24010 PE=1 SV=1	--	--	--	--	--	--	--	--	--	--	-	GO:0004672//protein kinase activity	GO:0016020//membrane
Unigene77676_PFWT_RNA-1	3.25189	up	6.94e-07	654	31	3.6901	gi|861147|emb|CAA56175.1|	379	1e-104	K+ channel inward rectifying [Solanum tuberosum]	sp|Q39128|KAT1_ARATH	352	2e-96	Potassium channel KAT1 OS=Arabidopsis thaliana GN=KAT1 PE=1 SV=2	--	--	--	--	--	--	--	--	--	--	GO:0009642//response to light intensity;GO:0009987//cellular process;GO:0048511//rhythmic process;GO:0030001//metal ion transport	GO:0005249//voltage-gated potassium channel activity;GO:0005515//protein binding;GO:0000166//nucleotide binding	GO:0031224//intrinsic to membrane
Unigene32185_PFWT_RNA-1	3.22589	up	1.81e-05	183	24	10.2099	--	--	--	--	--	--	--	--	--	--	--	--	--	--	--	--	--	--	-	-	-
Unigene39310_PFWT_RNA-1	3.22589	up	5.83e-05	205	13	4.9368	gi|195536980|dbj|BAG68210.1|	122	1e-27	lectin receptor kinase-like protein [Nicotiana benthamiana]	sp|Q8GXQ3|WAKLF_ARATH	53.9	3e-07	Wall-associated receptor kinase-like 6 OS=Arabidopsis thaliana GN=WAKL6 PE=2 SV=1	--	--	--	--	--	K00558	2e-08	53.9	osa:4332128	DNA (cytosine-5-)-methyltransferase [EC:2.1.1.37]	-	-	-
Unigene68771_PFWT_RNA-1	3.22589	up	0.000197598	422	23	4.243	--	--	--	--	--	--	--	--	--	--	--	--	--	--	--	--	--	--	-	-	-
Unigene9995_PFWT_RNA-1	3.22589	up	0.000197598	222	12	4.2081	gi|240255326|ref|NP_187803.4|	62.4	9e-14	RNA binding [Arabidopsis thaliana]	--	--	--	--	--	--	--	--	--	--	--	--	--	--	-	-	-
Unigene61772_PFWT_RNA-1	3.18834	up	6.02e-14	330	184	43.4073	gi|124359195|gb|ABN05708.1|	109	8e-24	Short-chain dehydrogenase/reductase SDR [Medicago truncatula]	sp|Q9VLU5|WWOX_DROME	51.6	1e-06	WW domain-containing oxidoreductase OS=Drosophila melanogaster GN=Wwox PE=2 SV=1	CC0398	58.9	2e-09	COG1028	Dehydrogenases with different specificities (related to short-chain alcohol dehydrogenases)	--	--	--	--	--	GO:0000904//cell morphogenesis involved in differentiation;GO:0008152//metabolic process	GO:0016628//oxidoreductase activity, acting on the CH-CH group of donors, NAD or NADP as acceptor	-
Unigene22843_PFWT_RNA-1	3.1815	up	5.93e-05	152	29	14.853	--	--	--	--	--	--	--	--	--	--	--	--	--	--	--	--	--	--	-	-	-
Unigene4490_PFWT_RNA-1	3.1815	up	5.93e-05	408	37	7.0599	gi|30680258|ref|NP_566306.3|	53.5	3e-10	AIR12; extracellular matrix structural constituent [Arabidopsis thaliana]	sp|Q94BT2|AIR12_ARATH	53.5	4e-10	Auxin-induced in root cultures protein 12 OS=Arabidopsis thaliana GN=AIR12 PE=1 SV=3	--	--	--	--	--	--	--	--	--	--	-	-	-
Unigene56673_PFWT_RNA-1	3.1815	up	5.93e-05	287	11	2.9838	gi|124359510|gb|ABD28627.2|	75.5	2e-13	RNA-directed DNA polymerase (Reverse transcriptase); Ribonuclease H [Medicago truncatula]	sp|P0C2F6|RNHX1_ARATH	56.2	6e-08	Putative ribonuclease H protein At1g65750 OS=Arabidopsis thaliana GN=At1g65750 PE=3 SV=1	--	--	--	--	--	--	--	--	--	--	-	GO:0005488//binding	-
Unigene28175_PFWT_RNA-1	3.16856	up	5.13e-06	170	3	1.3738	gi|83778990|gb|ABC47323.1|	56.6	8e-08	UDP-glucosyltransferase [Stevia rebaudiana]	--	--	--	--	--	--	--	--	--	--	--	--	--	--	-	GO:0016740//transferase activity	-
Unigene8723_PFWT_RNA-1	3.15878	up	0.000268154	235	7	2.3189	--	--	--	--	--	--	--	--	--	--	--	--	--	--	--	--	--	--	-	-	-
Unigene74962_PFWT_RNA-1	3.15113	up	1.37e-06	558	47	6.5573	--	--	--	--	--	--	--	--	--	--	--	--	--	--	--	--	--	--	-	-	-
Unigene2812_PFWT_RNA-1	3.14497	up	1.81e-05	206	4	1.5117	--	--	--	--	--	--	--	--	--	--	--	--	--	--	--	--	--	--	-	-	-
Unigene24244_PFWT_RNA-1	3.1357	up	6.09e-05	157	8	3.9669	gi|209954713|dbj|BAG80547.1|	99.8	9e-21	glycosyltransferase [Lycium barbarum]	sp|Q9SBL1|HMNGT_SORBI	67.4	3e-11	Cyanohydrin beta-glucosyltransferase OS=Sorghum bicolor GN=UGT85B1 PE=1 SV=1	--	--	--	--	--	K13030	2e-12	67.4	sbi:SORBI_01g001220	cyanohydrin beta-glucosyltransferase [EC:2.4.1.85]	-	GO:0035251//UDP-glucosyltransferase activity	-
Unigene52870_PFWT_RNA-1	3.1357	up	6.09e-05	264	47	13.8597	gi|225201|prf||1211235AF	75.1	2e-13	ORF 74A	--	--	--	--	--	--	--	--	--	--	--	--	--	--	-	-	GO:0009536//plastid
Unigene9994_PFWT_RNA-1	3.1357	up	6.09e-05	468	23	3.826	--	--	--	--	--	--	--	--	--	--	--	--	--	--	--	--	--	--	-	-	-
Unigene19926_PFWT_RNA-1	3.12401	up	3.28e-05	638	34	4.1488	gi|297805634|ref|XP_002870701.1|	199	3e-53	EMB3012 [Arabidopsis lyrata subsp. lyrata] >gi|297316537|gb|EFH46960.1| EMB3012 [Arabidopsis lyrata subsp. lyrata]	--	--	--	--	--	--	--	--	--	--	--	--	--	--	GO:0003006//reproductive developmental process	GO:0005488//binding	GO:0044464//cell part
Unigene69563_PFWT_RNA-1	3.12401	up	3.28e-05	435	19	3.4004	gi|297799210|ref|XP_002867489.1|	236	8e-62	importin beta-2 subunit family protein [Arabidopsis lyrata subsp. lyrata] >gi|297313325|gb|EFH43748.1| importin beta-2 subunit family protein [Arabidopsis lyrata subsp. lyrata]	sp|Q8VI75|IPO4_MOUSE	85.9	8e-17	Importin-4 OS=Mus musculus GN=Ipo4 PE=1 SV=1	YLR347c	50.1	1e-06	COG5215	Karyopherin (importin) beta	--	--	--	--	--	-	-	-
Unigene62452_PFWT_RNA-1	3.11696	up	1.81e-05	337	46	10.6264	gi|22532391|gb|AAM97920.1|	122	2e-27	vacuolar proton-pumping PPase [Chenopodium rubrum] >gi|22532393|gb|AAM97921.1| vacuolar proton-pumping PPase [Chenopodium rubrum]	sp|P21616|AVP_PHAAU	103	3e-22	Pyrophosphate-energized vacuolar membrane proton pump OS=Phaseolus aureus PE=1 SV=3	--	--	--	--	--	K01507	3e-26	113	rcu:RCOM_0003350	inorganic pyrophosphatase [EC:3.6.1.1]	GO:0006818//hydrogen transport;GO:0008152//metabolic process	GO:0015405//P-P-bond-hydrolysis-driven transmembrane transporter activity;GO:0016628//oxidoreductase activity, acting on the CH-CH group of donors, NAD or NADP as acceptor;GO:0016462//pyrophosphatase activity	GO:0043231//intracellular membrane-bounded organelle;GO:0016020//membrane
Unigene13234_PFWT_RNA-1	3.08839	up	0.000387838	373	19	3.9656	--	--	--	--	--	--	--	--	--	--	--	--	--	--	--	--	--	--	-	-	-
Unigene13523_PFWT_RNA-1	3.08839	up	6.94e-07	250	13	4.0482	gi|62241067|dbj|BAD93690.1|	151	2e-36	glycosyltransferase [Nicotiana tabacum]	sp|Q9SK82|COGT2_ARATH	110	3e-24	Cytokinin-O-glucosyltransferase 2 OS=Arabidopsis thaliana GN=UGT85A1 PE=1 SV=1	--	--	--	--	--	K13030	7e-12	65.5	sbi:SORBI_01g001220	cyanohydrin beta-glucosyltransferase [EC:2.4.1.85]	-	GO:0035251//UDP-glucosyltransferase activity	-
Unigene34223_PFWT_RNA-1	3.08839	up	0.000387838	190	96	39.3348	--	--	--	--	--	--	--	--	--	--	--	--	--	--	--	--	--	--	-	-	-
Unigene3786_PFWT_RNA-1	3.08839	up	0.000387838	219	9	3.1993	--	--	--	--	--	--	--	--	--	--	--	--	--	--	--	--	--	--	-	-	-
Unigene45581_PFWT_RNA-1	3.08839	up	0.000387838	230	23	7.785	--	--	--	--	--	--	--	--	--	--	--	--	--	--	--	--	--	--	-	-	-
Unigene53523_PFWT_RNA-1	3.08839	up	0.000387838	268	22	6.3907	gi|297811479|ref|XP_002873623.1|	88.6	2e-17	aba-overly sensitive 1 [Arabidopsis lyrata subsp. lyrata] >gi|297319460|gb|EFH49882.1| aba-overly sensitive 1 [Arabidopsis lyrata subsp. lyrata]	--	--	--	--	--	--	--	--	--	K11373	3e-22	99.8	vvi:100247912	elongator complex protein 1	GO:0040007//growth	-	-
Unigene56158_PFWT_RNA-1	3.08839	up	3.28e-05	284	16	4.3859	gi|195644916|gb|ACG41926.1|	72.8	1e-12	MLO-like protein 4 [Zea mays]	sp|O23693|MLO4_ARATH	68.6	1e-11	MLO-like protein 4 OS=Arabidopsis thaliana GN=MLO4 PE=2 SV=2	--	--	--	--	--	K08472	3e-13	70.1	osa:4349941	mlo protein	-	-	-
Unigene64600_PFWT_RNA-1	3.08839	up	0.000387838	362	6	1.2903	gi|297735544|emb|CBI18038.3|	54.7	3e-07	unnamed protein product [Vitis vinifera]	--	--	--	--	--	--	--	--	--	--	--	--	--	--	-	-	-
Unigene65333_PFWT_RNA-1	3.08839	up	0.000387838	372	19	3.9762	gi|42569244|ref|NP_179846.2|	102	1e-21	kinesin motor protein-related [Arabidopsis thaliana]	--	--	--	--	--	--	--	--	--	--	--	--	--	--	-	-	-
Unigene66853_PFWT_RNA-1	3.08839	up	6.37e-05	392	12	2.3832	gi|15010541|gb|AAK74069.1|	168	2e-41	flavin monoxygenase-like protein floozy [Petunia x hybrida]	--	--	--	--	mll7934	64.7	4e-11	COG2072	Predicted flavoprotein involved in K+ transport	K11816	1e-31	131	ath:AT5G11320	YUCCA family monooxygenase [EC:1.14.13.-]	-	-	-
Unigene17634_PFWT_RNA-1	3.05924	up	6.94e-07	386	21	4.2354	gi|84688912|gb|ABC61505.1|	127	4e-29	AGO4-2 [Nicotiana benthamiana]	sp|Q5NBN9|AGO15_ORYSJ	112	5e-25	Protein argonaute 15 OS=Oryza sativa subsp. japonica GN=AGO15 PE=2 SV=2	--	--	--	--	--	--	--	--	--	--	-	-	-
Unigene7274_PFWT_RNA-1	3.05924	up	5.97e-10	725	105	11.2748	gi|258617486|gb|ACV83769.1|	87.8	4e-24	RNase Phy3 [Petunia x hybrida]	sp|P80196|RNLX_SOLLC	53.5	7e-11	Intracellular ribonuclease LX OS=Solanum lycopersicum GN=RNALX PE=1 SV=2	--	--	--	--	--	K01166	9e-13	52.8	osa:4345656	ribonuclease T2 [EC:3.1.27.1]	-	-	-
Unigene79562_PFWT_RNA-1	3.05838	up	1.3e-13	745	56	5.8518	gi|113205363|gb|AAT66771.2|	46.6	7e-12	Putative polyprotein, identical [Solanum demissum]	--	--	--	--	--	--	--	--	--	--	--	--	--	--	-	GO:0005488//binding	-
Unigene20723_PFWT_RNA-1	3.05021	up	6.93e-13	3330	1296	30.2984	gi|15239274|ref|NP_201416.1|	1380	0	glycosyl hydrolase family 38 protein [Arabidopsis thaliana] >gi|10177130|dbj|BAB10420.1| alpha-mannosidase [Arabidopsis thaliana]	sp|Q8VHC8|MA2B1_CAVPO	692	0	Lysosomal alpha-mannosidase OS=Cavia porcellus GN=MAN2B1 PE=1 SV=1	TM1851	58.2	9e-08	COG0383	Alpha-mannosidase	K12311	0	1494	pop:POPTR_757134	lysosomal alpha-mannosidase [EC:3.2.1.24]	-	-	-
Unigene79403_PFWT_RNA-1	3.0494	up	2.13e-08	736	103	10.8948	gi|225435610|ref|XP_002283298.1|	313	1e-84	PREDICTED: similar to Callose synthase 3 [Vitis vinifera]	sp|Q9LXT9|CALS3_ARATH	305	3e-82	Callose synthase 3 OS=Arabidopsis thaliana GN=CALS3 PE=2 SV=2	--	--	--	--	--	K11000	2e-86	315	rcu:RCOM_0146290	callose synthase [EC:2.4.1.-]	GO:0006074	GO:0035251//UDP-glucosyltransferase activity	GO:0043234//protein complex;GO:0016020//membrane
Unigene984_PFWT_RNA-1	3.03948	up	6.83e-05	255	6	1.8318	--	--	--	--	--	--	--	--	--	--	--	--	--	--	--	--	--	--	-	-	-
Unigene1038_PFWT_RNA-1	3.01439	up	3.31e-05	438	32	5.6877	gi|145343904|ref|NP_194194.2|	142	5e-36	receptor/ zinc ion binding [Arabidopsis thaliana] >gi|162416217|sp|Q9SB58.2|ZDH19_ARATH RecName: Full=Probable S-acyltransferase At4g24630; AltName: Full=Probable palmitoyltransferase At4g24630; AltName: Full=Zinc finger DHHC domain-containing protein At4g24630	sp|Q9SB58|ZDH19_ARATH	142	3e-36	Probable S-acyltransferase At4g24630 OS=Arabidopsis thaliana GN=At4g24630 PE=1 SV=2	--	--	--	--	--	--	--	--	--	--	-	-	-
Unigene24700_PFWT_RNA-1	3.01439	up	0.000590064	158	32	15.7671	--	--	--	--	--	--	--	--	--	--	--	--	--	--	--	--	--	--	-	-	-
Unigene42200_PFWT_RNA-1	3.01439	up	0.000590064	215	10	3.6209	--	--	--	--	--	--	--	--	--	--	--	--	--	--	--	--	--	--	-	-	-
Unigene42662_PFWT_RNA-1	3.01439	up	0.000590064	217	15	5.3813	--	--	--	--	--	--	--	--	--	--	--	--	--	--	--	--	--	--	-	-	-
Unigene43246_PFWT_RNA-1	3.01439	up	0.000590064	220	6	2.1232	gi|270313164|gb|ACZ73649.1|	82	2e-15	glycine-rich protein precursor [Nicotiana tabacum]	sp|Q9ZSJ6|GRP3S_ARATH	69.7	5e-12	Glycine-rich protein 3 short isoform OS=Arabidopsis thaliana GN=GRP3S PE=1 SV=1	Rv2560	49.3	2e-06	COG5473	Predicted integral membrane protein	K11086	5e-08	52.8	pop:POPTR_1094860	small nuclear ribonucleoprotein B and B'	-	-	GO:0044444//cytoplasmic part;GO:0043231//intracellular membrane-bounded organelle
Unigene54907_PFWT_RNA-1	3.01439	up	0.000590064	276	7	1.9745	gi|115474983|ref|NP_001061088.1|	53.9	5e-07	Os08g0169700 [Oryza sativa Japonica Group] >gi|113623057|dbj|BAF23002.1| Os08g0169700 [Oryza sativa Japonica Group]	--	--	--	--	--	--	--	--	--	--	--	--	--	--	-	-	-
Unigene57674_PFWT_RNA-1	3.01439	up	0.000590064	294	26	6.8847	--	--	--	--	--	--	--	--	--	--	--	--	--	--	--	--	--	--	-	-	-
Unigene68596_PFWT_RNA-1	3.01439	up	0.000590064	419	12	2.2296	gi|15221507|ref|NP_172136.1|	215	1e-55	ATGSL07 (glucan synthase-like 7); 1,3-beta-glucan synthase/ transferase, transferring glycosyl groups [Arabidopsis thaliana] >gi|189081841|sp|Q9SHJ3.2|CALS7_ARATH RecName: Full=Callose synthase 7; AltName: Full=1,3-beta-glucan synthase; AltName: Full=Protein GLUCAN SYNTHASE-LIKE 7	sp|Q9SHJ3|CALS7_ARATH	215	8e-56	Callose synthase 7 OS=Arabidopsis thaliana GN=CALS7 PE=2 SV=2	--	--	--	--	--	K11000	3e-59	223	rcu:RCOM_0696580	callose synthase [EC:2.4.1.-]	-	-	-
Unigene69924_PFWT_RNA-1	3.01439	up	0.000590064	442	13	2.2897	gi|30694114|ref|NP_199084.2|	82.4	1e-15	transcriptional factor B3 family protein [Arabidopsis thaliana] >gi|238056756|sp|Q9FMZ4.2|Y5270_ARATH RecName: Full=B3 domain-containing protein At5g42700	sp|Q9FMZ4|Y5270_ARATH	82.4	9e-16	B3 domain-containing protein At5g42700 OS=Arabidopsis thaliana GN=At5g42700 PE=2 SV=2	--	--	--	--	--	--	--	--	--	--	GO:0010468//regulation of gene expression;GO:0006350//transcription	-	-
Unigene9564_PFWT_RNA-1	3.01439	up	0.000590064	218	8	2.8569	gi|115448815|ref|NP_001048187.1|	54.3	3e-12	Os02g0760200 [Oryza sativa Japonica Group] >gi|113537718|dbj|BAF10101.1| Os02g0760200 [Oryza sativa Japonica Group]	--	--	--	--	--	--	--	--	--	--	--	--	--	--	GO:0006260//DNA replication	GO:0003676//nucleic acid binding;GO:0034061	GO:0016020//membrane
Unigene76615_PFWT_RNA-1	3.00875	up	0	612	269	34.2184	gi|115483108|ref|NP_001065147.1|	75.9	3e-13	Os10g0532200 [Oryza sativa Japonica Group] >gi|31433240|gb|AAP54782.1| hydrolase, alpha/beta fold family protein, expressed [Oryza sativa (japonica cultivar-group)] >gi|113639756|dbj|BAF27061.1| Os10g0532200 [Oryza sativa Japonica Group]	--	--	--	--	--	--	--	--	--	--	--	--	--	--	GO:0007166//cell surface receptor linked signal transduction	GO:0008227//G-protein coupled amine receptor activity;GO:0003824//catalytic activity	GO:0031224//intrinsic to membrane;GO:0031410//cytoplasmic vesicle;GO:0030312//external encapsulating structure
Unigene810_PFWT_RNA-1	3.00747	up	3.5e-07	253	17	5.231	gi|190692175|gb|ACE87855.1|	108	1e-23	UDP-glucosyltransferase [Stevia rebaudiana]	sp|Q9M156|HQGT_ARATH	52.8	7e-07	Probable hydroquinone glucosyltransferase OS=Arabidopsis thaliana GN=At4g01070 PE=1 SV=1	--	--	--	--	--	K08237	1e-10	61.6	rcu:RCOM_0237050	hydroquinone glucosyltransferase [EC:2.4.1.218]	-	-	-
Unigene52154_PFWT_RNA-1	2.98885	up	9.72e-06	260	17	5.0902	--	--	--	--	--	--	--	--	--	--	--	--	--	--	--	--	--	--	-	-	-
Unigene54770_PFWT_RNA-1	2.97592	up	3.34e-05	275	8	2.2647	gi|224135419|ref|XP_002327213.1|	119	1e-26	white-brown-complex ABC transporter family [Populus trichocarpa] >gi|222835583|gb|EEE74018.1| white-brown-complex ABC transporter family [Populus trichocarpa]	sp|Q9MAH4|AB10G_ARATH	100	4e-21	ABC transporter G family member 10 OS=Arabidopsis thaliana GN=ABCG10 PE=3 SV=1	YCR011c_2	60.5	7e-10	COG1131	ABC-type multidrug transport system, ATPase component	K12843	2e-06	47.4	vvi:100248403	U4/U6 small nuclear ribonucleoprotein PRP3	GO:0051234//establishment of localization	GO:0015405//P-P-bond-hydrolysis-driven transmembrane transporter activity;GO:0017111//nucleoside-triphosphatase activity;GO:0032559//adenyl ribonucleotide binding	GO:0043234//protein complex;GO:0043231//intracellular membrane-bounded organelle;GO:0044425//membrane part
Unigene12637_PFWT_RNA-1	2.93639	up	0.000930268	333	15	3.5068	--	--	--	--	--	--	--	--	--	--	--	--	--	--	--	--	--	--	-	-	-
Unigene31490_PFWT_RNA-1	2.93639	up	0.000930268	181	14	6.0216	gi|115445687|ref|NP_001046623.1|	116	9e-26	Os02g0301500 [Oryza sativa Japonica Group] >gi|113536154|dbj|BAF08537.1| Os02g0301500 [Oryza sativa Japonica Group]	sp|Q38953|DHX8_ARATH	116	5e-26	Probable pre-mRNA-splicing factor ATP-dependent RNA helicase OS=Arabidopsis thaliana GN=At3g26560 PE=1 SV=2	SPAC10F6.02c_2	96.3	1e-20	COG1643	HrpA-like helicases	K12818	2e-28	120	rcu:RCOM_1602810	ATP-dependent RNA helicase DHX8/PRP22 [EC:3.6.4.13]	-	GO:0003724//RNA helicase activity;GO:0003676//nucleic acid binding;GO:0042623//ATPase activity, coupled;GO:0032559//adenyl ribonucleotide binding	GO:0043231//intracellular membrane-bounded organelle;GO:0044444//cytoplasmic part
Unigene34879_PFWT_RNA-1	2.93639	up	3.4e-05	192	27	10.9477	gi|58578270|emb|CAI48071.1|	81.3	3e-15	anionic peroxidase [Capsicum chinense]	sp|P15003|PER1_SOLLC	69.7	5e-12	Suberization-associated anionic peroxidase 1 OS=Solanum lycopersicum GN=TAP1 PE=3 SV=1	--	--	--	--	--	--	--	--	--	--	-	-	-
Unigene38852_PFWT_RNA-1	2.93639	up	0.000930268	203	4	1.534	gi|262385344|gb|ACY64665.1|	110	4e-24	SRS2 [Arabidopsis thaliana]	--	--	--	--	--	--	--	--	--	--	--	--	--	--	GO:0006259//DNA metabolic process	GO:0003676//nucleic acid binding;GO:0003678//DNA helicase activity;GO:0032559//adenyl ribonucleotide binding	GO:0043231//intracellular membrane-bounded organelle
Unigene42073_PFWT_RNA-1	2.93639	up	0.000930268	215	9	3.2588	--	--	--	--	--	--	--	--	--	--	--	--	--	--	--	--	--	--	-	-	-
Unigene44609_PFWT_RNA-1	2.93639	up	8.93e-05	226	5	1.7223	--	--	--	--	--	--	--	--	--	--	--	--	--	--	--	--	--	--	-	-	-
Unigene50793_PFWT_RNA-1	2.93639	up	0.000930268	253	12	3.6925	gi|9759112|dbj|BAB09597.1|	103	5e-22	low density lipoprotein B-like protein [Arabidopsis thaliana]	sp|Q54ZB3|COG1_DICDI	54.3	2e-07	Conserved oligomeric Golgi complex subunit 1 OS=Dictyostelium discoideum GN=cog1 PE=3 SV=1	--	--	--	--	--	--	--	--	--	--	-	-	-
Unigene52543_PFWT_RNA-1	2.93639	up	0.000930268	262	46	13.6683	--	--	--	--	--	--	--	--	--	--	--	--	--	--	--	--	--	--	-	-	-
Unigene56003_PFWT_RNA-1	2.93639	up	3.4e-05	283	9	2.4758	gi|195616494|gb|ACG30077.1|	65.1	2e-10	permease [Zea mays]	sp|Q27GI3|NAT6_ARATH	56.6	5e-08	Nucleobase-ascorbate transporter 6 OS=Arabidopsis thaliana GN=NAT6 PE=2 SV=2	--	--	--	--	--	--	--	--	--	--	-	-	-
Unigene56045_PFWT_RNA-1	2.93639	up	8.93e-05	283	8	2.2007	gi|240255605|ref|NP_001030839.5|	129	8e-30	ETO1 (ETHYLENE OVERPRODUCER 1); protein binding, bridging [Arabidopsis thaliana]	sp|O65020|ETO1_ARATH	129	4e-30	Ethylene-overproduction protein 1 OS=Arabidopsis thaliana GN=ETO1 PE=1 SV=2	--	--	--	--	--	--	--	--	--	--	-	-	-
Unigene56095_PFWT_RNA-1	2.93639	up	8.93e-05	283	27	7.4274	gi|224117064|ref|XP_002317467.1|	63.5	7e-10	white-brown-complex ABC transporter family [Populus trichocarpa] >gi|222860532|gb|EEE98079.1| white-brown-complex ABC transporter family [Populus trichocarpa]	sp|Q9MAH4|AB10G_ARATH	52.4	9e-07	ABC transporter G family member 10 OS=Arabidopsis thaliana GN=ABCG10 PE=3 SV=1	--	--	--	--	--	--	--	--	--	--	-	-	-
Unigene5989_PFWT_RNA-1	2.93639	up	0.000930268	257	5	1.5146	gi|240255315|ref|NP_187642.4|	77.4	2e-28	ATP binding / microtubule motor [Arabidopsis thaliana]	sp|O81635|ATK4_ARATH	69.3	3e-19	Kinesin-4 OS=Arabidopsis thaliana GN=ATK4 PE=1 SV=2	SPAC664.10	62.8	5e-12	COG5059	Kinesin-like protein	K10405	1e-12	61.2	ath:AT4G27180	kinesin family member C1	GO:0006952//defense response;GO:0007017//microtubule-based process	GO:0004872//receptor activity;GO:0003774//motor activity;GO:0032559//adenyl ribonucleotide binding	GO:0044425//membrane part;GO:0015630//microtubule cytoskeleton
Unigene67458_PFWT_RNA-1	2.93639	up	1.81e-05	401	51	9.9011	gi|34393588|dbj|BAC83215.1|	95.1	2e-19	DNA-dependent ATPase A-like protein [Oryza sativa Japonica Group]	--	--	--	--	--	--	--	--	--	--	--	--	--	--	-	-	-
Unigene15748_PFWT_RNA-1	2.92258	up	0	1088	173	12.3787	gi|297851262|ref|XP_002893512.1|	389	1e-107	ATPUP3 [Arabidopsis lyrata subsp. lyrata] >gi|297339354|gb|EFH69771.1| ATPUP3 [Arabidopsis lyrata subsp. lyrata]	sp|Q9FZ95|PUP3_ARATH	383	1e-105	Purine permease 3 OS=Arabidopsis thaliana GN=PUP3 PE=2 SV=1	--	--	--	--	--	--	--	--	--	--	GO:0015851//nucleobase transport	GO:0015205//nucleobase transmembrane transporter activity	GO:0044464//cell part
Unigene67926_PFWT_RNA-1	2.90942	up	6.31e-13	408	123	23.4695	gi|258617486|gb|ACV83769.1|	84.3	4e-16	RNase Phy3 [Petunia x hybrida]	sp|P42815|RNS3_ARATH	49.7	6e-06	Ribonuclease 3 OS=Arabidopsis thaliana GN=RNS3 PE=2 SV=1	--	--	--	--	--	--	--	--	--	--	-	-	-
Unigene67404_PFWT_RNA-1	2.89771	up	2.91e-10	400	17	3.3086	gi|147777716|emb|CAN66809.1|	89.7	3e-22	hypothetical protein [Vitis vinifera]	--	--	--	--	--	--	--	--	--	--	--	--	--	--	-	GO:0046872//metal ion binding;GO:0003676//nucleic acid binding	-
Unigene58317_PFWT_RNA-1	2.89575	up	3.49e-05	300	34	8.823	gi|209360979|gb|ACI43068.1|	62.4	5e-19	NBS-LRR root-knot nematode resistance protein [Capsicum annuum]	--	--	--	--	--	--	--	--	--	--	--	--	--	--	GO:0012501//programmed cell death;GO:0006950//response to stress	GO:0032559//adenyl ribonucleotide binding	-
Unigene68452_PFWT_RNA-1	2.89575	up	2.67e-13	416	104	19.4625	gi|22328797|ref|NP_193677.2|	112	1e-24	pectinacetylesterase family protein [Arabidopsis thaliana] >gi|50198791|gb|AAT70429.1| At4g19420 [Arabidopsis thaliana] >gi|52421285|gb|AAU45212.1| At4g19420 [Arabidopsis thaliana]	--	--	--	--	--	--	--	--	--	--	--	--	--	--	-	-	-
Unigene76198_PFWT_RNA-1	2.89575	up	1.75e-07	598	54	7.0299	--	--	--	--	--	--	--	--	--	--	--	--	--	--	--	--	--	--	-	-	-
Unigene81181_PFWT_RNA-1	2.89223	up	2.48e-13	850	1066	97.6332	gi|229814830|gb|ACQ85264.1|	258	6e-68	pectin methylesterase [Musa acuminata AAA Group]	sp|O81415|PME39_ARATH	214	8e-55	Probable pectinesterase/pectinesterase inhibitor 39 OS=Arabidopsis thaliana GN=PME39 PE=2 SV=1	--	--	--	--	--	K01051	1e-46	183	ath:AT1G53830	pectinesterase [EC:3.1.1.11]	-	-	-
Unigene84732_PFWT_RNA-1	2.89013	up	0	1284	530	32.1344	gi|27752361|gb|AAO19451.1|	743	0	glucose-6-phosphate/phosphate translocator 2 [Solanum tuberosum]	sp|Q94B38|GPT2_ARATH	557	7e-158	Glucose-6-phosphate/phosphate translocator 2, chloroplastic OS=Arabidopsis thaliana GN=GPT2 PE=2 SV=1	ECU06g1290	53.1	1e-06	COG0697	Permeases of the drug/metabolite transporter (DMT) superfamily	--	--	--	--	--	GO:0051234//establishment of localization	-	GO:0031224//intrinsic to membrane
Unigene47142_PFWT_RNA-1	2.88194	up	0.000111308	237	9	2.9563	gi|56121882|gb|AAV74222.1|	60.1	8e-09	At5g40700 [Arabidopsis thaliana] >gi|63003888|gb|AAY25473.1| At5g40700 [Arabidopsis thaliana]	--	--	--	--	--	--	--	--	--	--	--	--	--	--	-	-	GO:0016020//membrane;GO:0009536//plastid
Unigene70979_PFWT_RNA-1	2.8708	up	6.94e-07	462	51	8.5938	gi|224128722|ref|XP_002328950.1|	229	1e-59	glycosyltransferase, CAZy family GT2 [Populus trichocarpa] >gi|222839184|gb|EEE77535.1| glycosyltransferase, CAZy family GT2 [Populus trichocarpa]	sp|Q9M9M4|CSLD3_ARATH	194	2e-49	Cellulose synthase-like protein D3 OS=Arabidopsis thaliana GN=CSLD3 PE=1 SV=1	--	--	--	--	--	K00770	4e-19	90.5	rcu:RCOM_1180270	1,4-beta-D-xylan synthase [EC:2.4.2.24]	GO:0045229//external encapsulating structure organization;GO:0048588;GO:0009250//glucan biosynthetic process;GO:0042546//cell wall biogenesis;GO:0006950//response to stress	GO:0016759//cellulose synthase activity	GO:0031228//intrinsic to Golgi membrane
Unigene64977_PFWT_RNA-1	2.86162	up	3.5e-07	367	53	11.2427	gi|115464415|ref|NP_001055807.1|	75.9	1e-13	Os05g0470000 [Oryza sativa Japonica Group] >gi|113579358|dbj|BAF17721.1| Os05g0470000 [Oryza sativa Japonica Group]	--	--	--	--	--	--	--	--	--	--	--	--	--	--	-	-	-
Unigene2320_PFWT_RNA-1	2.85393	up	0	1223	397	25.2711	gi|15225317|ref|NP_180217.1|	464	1e-130	transducin family protein / WD-40 repeat family protein [Arabidopsis thaliana] >gi|2739374|gb|AAC14498.1| En/Spm-like transposon protein [Arabidopsis thaliana] >gi|50253512|gb|AAT71958.1| At2g26490 [Arabidopsis thaliana] >gi|53850519|gb|AAU95436.1| At2g26490 [Arabidopsis thaliana]	sp|Q922B6|TRAF7_MOUSE	82.8	5e-15	E3 ubiquitin-protein ligase TRAF7 OS=Mus musculus GN=Traf7 PE=1 SV=1	all0438_2	71.2	3e-12	COG2319	FOG: WD40 repeat	K13111	6e-09	58.9	cre:CHLREDRAFT_189778	WD40 repeat-containing protein SMU1	-	-	-
Unigene37769_PFWT_RNA-1	2.85393	up	0.00149988	200	14	5.4495	--	--	--	--	--	--	--	--	--	--	--	--	--	--	--	--	--	--	-	-	-
Unigene42077_PFWT_RNA-1	2.85393	up	0.00149988	215	4	1.4484	gi|115467178|ref|NP_001057188.1|	60.5	6e-09	Os06g0224400 [Oryza sativa Japonica Group] >gi|51536063|dbj|BAD38189.1| mitochondrial transcription termination factor-like [Oryza sativa Japonica Group] >gi|113595228|dbj|BAF19102.1| Os06g0224400 [Oryza sativa Japonica Group]	--	--	--	--	--	--	--	--	--	--	--	--	--	--	-	-	GO:0044464//cell part
Unigene42557_PFWT_RNA-1	2.85393	up	0.00149988	217	6	2.1525	gi|16944811|emb|CAC82811.1|	114	4e-25	resistance gene-like [Solanum tuberosum subsp. andigena]	sp|Q40392|TMVRN_NICGU	99	8e-21	TMV resistance protein N OS=Nicotiana glutinosa GN=N PE=1 SV=1	--	--	--	--	--	--	--	--	--	--	GO:0006952//defense response;GO:0012501//programmed cell death	GO:0004872//receptor activity;GO:0016462//pyrophosphatase activity;GO:0032559//adenyl ribonucleotide binding	GO:0044425//membrane part
Unigene45181_PFWT_RNA-1	2.85393	up	0.00149988	229	13	4.4194	--	--	--	--	--	--	--	--	--	--	--	--	--	--	--	--	--	--	-	-	-
Unigene46773_PFWT_RNA-1	2.85393	up	0.00149988	236	5	1.6494	gi|297831534|ref|XP_002883649.1|	83.6	6e-16	GDSL-motif lipase/hydrolase family protein [Arabidopsis lyrata subsp. lyrata] >gi|297329489|gb|EFH59908.1| GDSL-motif lipase/hydrolase family protein [Arabidopsis lyrata subsp. lyrata]	sp|Q9SJB4|GDL34_ARATH	83.2	5e-16	GDSL esterase/lipase At2g04570 OS=Arabidopsis thaliana GN=At2g04570 PE=2 SV=1	--	--	--	--	--	--	--	--	--	--	-	-	-
Unigene59382_PFWT_RNA-1	2.85393	up	0.00149988	308	16	4.0442	gi|115479735|ref|NP_001063461.1|	116	9e-26	Os09g0475700 [Oryza sativa Japonica Group] >gi|52077333|dbj|BAD46374.1| protease II -like [Oryza sativa Japonica Group] >gi|113631694|dbj|BAF25375.1| Os09g0475700 [Oryza sativa Japonica Group]	sp|Q59536|PTRB_MORLA	62	1e-09	Protease 2 OS=Moraxella lacunata GN=ptrB PE=3 SV=1	ML2226	65.1	3e-11	COG1770	Protease II	K01354	4e-12	66.2	ppp:PHYPADRAFT_108694	oligopeptidase B [EC:3.4.21.83]	-	GO:0008233//peptidase activity	GO:0043231//intracellular membrane-bounded organelle
Unigene67011_PFWT_RNA-1	2.85393	up	0.00149988	395	14	2.7592	gi|297830148|ref|XP_002882956.1|	209	6e-54	phospholipase/carboxylesterase family protein [Arabidopsis lyrata subsp. lyrata] >gi|297328796|gb|EFH59215.1| phospholipase/carboxylesterase family protein [Arabidopsis lyrata subsp. lyrata]	sp|Q5KFA4|APTH1_CRYNE	71.2	2e-12	Acyl-protein thioesterase 1 OS=Cryptococcus neoformans GN=CNF02430 PE=3 SV=1	SPAC8E11.04c	68.9	2e-12	COG0400	Predicted esterase	K06999	1e-13	72	cme:CMF176C		-	GO:0016788//hydrolase activity, acting on ester bonds	-
Unigene35656_PFWT_RNA-1	2.84175	up	5.13e-06	194	92	36.9186	--	--	--	--	--	--	--	--	--	--	--	--	--	--	--	--	--	--	-	-	-
Unigene83895_PFWT_RNA-1	2.8407	up	1.48e-13	1131	276	18.9979	gi|15237531|ref|NP_196002.1|	486	1e-136	GDSL-motif lipase/hydrolase family protein [Arabidopsis thaliana] >gi|75181243|sp|Q9LZC5.1|GDL73_ARATH RecName: Full=GDSL esterase/lipase At5g03820; AltName: Full=Extracellular lipase At5g03820; Flags: Precursor >gi|9758011|dbj|BAB08608.1| proline-rich protein APG-like [Arabidopsis thaliana]	sp|Q9LZC5|GDL73_ARATH	486	1e-136	GDSL esterase/lipase At5g03820 OS=Arabidopsis thaliana GN=At5g03820 PE=3 SV=1	all3634	81.6	2e-15	COG3240	Phospholipase/lecithinase/hemolysin	--	--	--	--	--	-	-	-
Unigene28531_PFWT_RNA-1	2.82536	up	0.000147917	171	50	22.7632	--	--	--	--	--	--	--	--	--	--	--	--	--	--	--	--	--	--	-	-	-
Unigene7295_PFWT_RNA-1	2.82536	up	0.000147917	434	15	2.6907	gi|30685131|ref|NP_850178.1|	155	1e-37	ATGSL03 (GLUCAN SYNTHASE-LIKE 3); 1,3-beta-glucan synthase/ transferase, transferring glycosyl groups [Arabidopsis thaliana]	sp|Q9SL03|CALS2_ARATH	155	8e-38	Callose synthase 2 OS=Arabidopsis thaliana GN=CALS2 PE=2 SV=2	--	--	--	--	--	K11000	9e-39	155	ath:AT2G31960	callose synthase [EC:2.4.1.-]	GO:0006074	GO:0035251//UDP-glucosyltransferase activity	GO:0043234//protein complex;GO:0016020//membrane
Unigene51037_PFWT_RNA-1	2.81086	up	3.88e-05	254	14	4.291	gi|297813641|ref|XP_002874704.1|	153	5e-37	NADPH-dependent thioredoxin reductase B [Arabidopsis lyrata subsp. lyrata] >gi|297320541|gb|EFH50963.1| NADPH-dependent thioredoxin reductase B [Arabidopsis lyrata subsp. lyrata]	--	--	--	--	--	--	--	--	--	--	--	--	--	--	-	-	GO:0043231//intracellular membrane-bounded organelle
Unigene18326_PFWT_RNA-1	2.80806	up	0	704	115	12.717	gi|297844782|ref|XP_002890272.1|	139	2e-37	F15H18.11 [Arabidopsis lyrata subsp. lyrata] >gi|297336114|gb|EFH66531.1| F15H18.11 [Arabidopsis lyrata subsp. lyrata]	sp|Q8GZ13|BEE1_ARATH	140	2e-35	Transcription factor BEE 1 OS=Arabidopsis thaliana GN=BEE1 PE=2 SV=1	--	--	--	--	--	K12126	3e-11	65.5	ath:AT1G09530	phytochrome-interacting factor 3	GO:0010468//regulation of gene expression	-	GO:0043231//intracellular membrane-bounded organelle
Unigene3641_PFWT_RNA-1	2.80355	up	3.4e-11	539	76	10.977	--	--	--	--	--	--	--	--	--	--	--	--	--	--	--	--	--	--	-	-	-
Unigene61399_PFWT_RNA-1	2.78438	up	6.94e-07	326	19	4.5373	gi|5262758|emb|CAB45906.1|	73.6	7e-13	pathogenesis-related protein homolog [Arabidopsis thaliana] >gi|7270050|emb|CAB79865.1| pathogenesis-related protein homolog [Arabidopsis thaliana]	sp|P11670|PRB1_TOBAC	62.8	6e-10	Basic form of pathogenesis-related protein 1 OS=Nicotiana tabacum PE=3 SV=1	--	--	--	--	--	K13449	1e-09	58.2	vvi:100258414	pathogenesis-related protein 1	-	-	-
Unigene17152_PFWT_RNA-1	2.77876	up	1.91e-14	775	253	25.4143	--	--	--	--	--	--	--	--	--	--	--	--	--	--	--	--	--	--	-	-	-
Unigene14970_PFWT_RNA-1	2.76646	up	0.00244856	354	13	2.8589	--	--	--	--	--	--	--	--	--	--	--	--	--	--	--	--	--	--	-	-	-
Unigene24752_PFWT_RNA-1	2.76646	up	0.00244856	159	8	3.917	gi|115467270|ref|NP_001057234.1|	62.8	1e-09	Os06g0233800 [Oryza sativa Japonica Group] >gi|113595274|dbj|BAF19148.1| Os06g0233800 [Oryza sativa Japonica Group]	--	--	--	--	--	--	--	--	--	--	--	--	--	--	-	-	-
Unigene34907_PFWT_RNA-1	2.76646	up	0.00244856	192	4	1.6219	gi|115438909|ref|NP_001043734.1|	85.1	2e-16	Os01g0651800 [Oryza sativa Japonica Group] >gi|20146431|dbj|BAB89211.1| lipase-like [Oryza sativa Japonica Group] >gi|113533265|dbj|BAF05648.1| Os01g0651800 [Oryza sativa Japonica Group]	--	--	--	--	--	--	--	--	--	--	--	--	--	--	-	-	-
Unigene37803_PFWT_RNA-1	2.76646	up	0.000208656	200	11	4.2818	--	--	--	--	--	--	--	--	--	--	--	--	--	--	--	--	--	--	-	-	-
Unigene46722_PFWT_RNA-1	2.76646	up	2.66e-06	235	10	3.3128	--	--	--	--	--	--	--	--	--	--	--	--	--	--	--	--	--	--	-	-	-
Unigene4803_PFWT_RNA-1	2.76646	up	0.00244856	195	7	2.7946	gi|15215782|gb|AAK91436.1|	89.7	9e-18	At1g18090/T10F20_6 [Arabidopsis thaliana] >gi|21360461|gb|AAM47346.1| At1g18090/T10F20_6 [Arabidopsis thaliana]	sp|Q803U7|EXO1_DANRE	53.1	5e-07	Exonuclease 1 OS=Danio rerio GN=exo1 PE=2 SV=1	--	--	--	--	--	K10746	2e-21	97.4	vvi:100262876	exonuclease 1 [EC:3.1.-.-]	-	-	-
Unigene48846_PFWT_RNA-1	2.76646	up	0.00244856	245	12	3.8131	gi|115466618|ref|NP_001056908.1|	93.6	6e-19	Os06g0165500 [Oryza sativa Japonica Group] >gi|113594948|dbj|BAF18822.1| Os06g0165500 [Oryza sativa Japonica Group]	sp|P17801|KPRO_MAIZE	71.2	2e-12	Putative receptor protein kinase ZmPK1 OS=Zea mays GN=PK1 PE=2 SV=2	--	--	--	--	--	--	--	--	--	--	-	-	-
Unigene50432_PFWT_RNA-1	2.76646	up	4.29e-05	251	35	10.8556	--	--	--	--	--	--	--	--	--	--	--	--	--	--	--	--	--	--	-	-	-
Unigene58000_PFWT_RNA-1	2.76646	up	0.00244856	297	14	3.6697	gi|296087607|emb|CBI34863.3|	50.4	6e-06	unnamed protein product [Vitis vinifera]	--	--	--	--	--	--	--	--	--	--	--	--	--	--	-	-	-
Unigene61368_PFWT_RNA-1	2.76646	up	0.000208656	326	11	2.6268	gi|297831136|ref|XP_002883450.1|	183	6e-46	PAKRP1L [Arabidopsis lyrata subsp. lyrata] >gi|297329290|gb|EFH59709.1| PAKRP1L [Arabidopsis lyrata subsp. lyrata]	sp|Q9GYZ0|KIF15_STRPU	107	2e-23	Kinesin-like protein KIF15 OS=Strongylocentrotus purpuratus GN=KIF15 PE=1 SV=1	ECU08g0890	77	8e-15	COG5059	Kinesin-like protein	K10400	9e-33	134	ath:AT3G19050	kinesin family member 15	GO:0000911//cytokinesis by cell plate formation;GO:0007017//microtubule-based process;GO:0032502//developmental process	GO:0003777//microtubule motor activity;GO:0032559//adenyl ribonucleotide binding	GO:0015630//microtubule cytoskeleton;GO:0009536//plastid
Unigene61371_PFWT_RNA-1	2.76646	up	0.000208656	326	15	3.5821	gi|38490651|gb|AAQ55288.2|	218	2e-56	phytocalpain [Nicotiana benthamiana]	--	--	--	--	--	--	--	--	--	--	--	--	--	--	GO:0019538//protein metabolic process;GO:0045165//cell fate commitment;GO:0003006//reproductive developmental process	GO:0004197//cysteine-type endopeptidase activity	GO:0016020//membrane
Unigene6309_PFWT_RNA-1	2.76646	up	0.000208656	211	12	4.4275	gi|8778632|gb|AAF79640.1|AC025416_14	68.2	3e-11	F5O11.21 [Arabidopsis thaliana]	sp|C0LGE4|Y1124_ARATH	68.2	2e-11	Probable LRR receptor-like serine/threonine-protein kinase At1g12460 OS=Arabidopsis thaliana GN=At1g12460 PE=1 SV=1	--	--	--	--	--	--	--	--	--	--	-	-	-
Unigene6893_PFWT_RNA-1	2.76646	up	0.00244856	389	15	3.0019	gi|15231744|ref|NP_190877.1|	71.2	6e-15	UPL7; ubiquitin-protein ligase [Arabidopsis thaliana] >gi|79314848|ref|NP_001030850.1| UPL7; ubiquitin-protein ligase [Arabidopsis thaliana] >gi|75265625|sp|Q9SCQ2.1|UPL7_ARATH RecName: Full=E3 ubiquitin-protein ligase UPL7; Short=Ubiquitin-protein ligase 7	sp|Q9SCQ2|UPL7_ARATH	71.2	4e-15	E3 ubiquitin-protein ligase UPL7 OS=Arabidopsis thaliana GN=UPL7 PE=2 SV=1	--	--	--	--	--	--	--	--	--	--	-	-	-
Unigene69040_PFWT_RNA-1	2.76646	up	5.13e-06	426	25	4.5687	gi|21555178|gb|AAM63797.1|	139	7e-33	transcription factor-like protein [Arabidopsis thaliana]	sp|Q8LC79|GAT18_ARATH	139	7e-33	GATA transcription factor 18 OS=Arabidopsis thaliana GN=GATA18 PE=2 SV=2	YFL021w	54.3	7e-08	COG5641	GATA Zn-finger-containing transcription factor	--	--	--	--	--	-	-	-
Unigene69945_PFWT_RNA-1	2.76646	up	0.00244856	442	14	2.4658	gi|297793891|ref|XP_002864830.1|	200	5e-51	EMB1692 [Arabidopsis lyrata subsp. lyrata] >gi|297310665|gb|EFH41089.1| EMB1692 [Arabidopsis lyrata subsp. lyrata]	--	--	--	--	--	--	--	--	--	--	--	--	--	--	GO:0003006//reproductive developmental process	-	GO:0043231//intracellular membrane-bounded organelle
Unigene7202_PFWT_RNA-1	2.76646	up	1.88e-05	262	4	1.1886	--	--	--	--	--	--	--	--	--	--	--	--	--	--	--	--	--	--	-	-	-
Unigene75965_PFWT_RNA-1	2.76646	up	4.31e-08	590	58	7.6531	gi|28139918|gb|AAO26311.1|	172	3e-42	receptor-like protein kinase [Elaeis guineensis]	sp|Q9LRT1|Y3804_ARATH	127	6e-29	Probably inactive leucine-rich repeat receptor-like protein kinase At3g28040 OS=Arabidopsis thaliana GN=At3g28040 PE=2 SV=1	--	--	--	--	--	K08286	1e-13	72.8	ath:AT4G28490	protein-serine/threonine kinase [EC:2.7.11.-]	-	-	-
Unigene8412_PFWT_RNA-1	2.76646	up	0.000208656	228	11	3.7559	gi|295355|gb|AAA65636.1|	63.9	5e-10	peroxidase [Solanum lycopersicum]	sp|Q9LSY7|PER30_ARATH	54.7	2e-07	Peroxidase 30 OS=Arabidopsis thaliana GN=PER30 PE=1 SV=1	--	--	--	--	--	K00430	1e-08	54.7	ath:AT3G21770	peroxidase [EC:1.11.1.7]	GO:0006950//response to stress;GO:0008152//metabolic process	GO:0016209//antioxidant activity;GO:0005506//iron ion binding;GO:0016740//transferase activity	GO:0005618//cell wall;GO:0043231//intracellular membrane-bounded organelle
Unigene9018_PFWT_RNA-1	2.76646	up	0.00244856	177	24	10.5559	--	--	--	--	--	--	--	--	--	--	--	--	--	--	--	--	--	--	-	-	-
Unigene10624_PFWT_RNA-1	2.73609	up	9.8e-06	493	14	2.2108	gi|15241290|ref|NP_197519.1|	143	3e-34	binding [Arabidopsis thaliana]	--	--	--	--	--	--	--	--	--	--	--	--	--	--	GO:0006950//response to stress	-	GO:0044464//cell part
Unigene65062_PFWT_RNA-1	2.73609	up	9.8e-06	368	36	7.6158	gi|224110590|ref|XP_002315568.1|	243	4e-64	chromatin remodeling complex subunit [Populus trichocarpa] >gi|222864608|gb|EEF01739.1| chromatin remodeling complex subunit [Populus trichocarpa]	sp|Q7G8Y3|ISW2_ORYSJ	240	2e-63	Probable chromatin-remodeling complex ATPase chain OS=Oryza sativa subsp. japonica GN=Os01g0367900 PE=2 SV=2	YBR245c	168	2e-42	COG0553	Superfamily II DNA/RNA helicases, SNF2 family	K11654	1e-65	244	rcu:RCOM_0680240	SWI/SNF-related matrix-associated actin-dependent regulator of chromatin subfamily A member 5 [EC:3.6.1.-]	-	-	-
Unigene58836_PFWT_RNA-1	2.7333	up	3.5e-07	303	13	3.3401	gi|119224822|dbj|BAF41218.1|	160	4e-39	cytochrome P450 [Solanum lycopersicum]	sp|Q6F4F5|C724B_ORYSJ	121	1e-27	Cytochrome P450 724B1 OS=Oryza sativa subsp. japonica GN=CYP724B1 PE=1 SV=1	--	--	--	--	--	K12639	8e-29	121	osa:4336116	cytochrome P450, family 724, subfamily B, polypeptide 1 [EC:1.14.-.-]	GO:0016129;GO:0032501//multicellular organismal process;GO:0009646//response to absence of light	GO:0016709//oxidoreductase activity, acting on paired donors, with incorporation or reduction of molecular oxygen, NADH or NADPH as one donor, and incorporation of one atom of oxygen;GO:0005506//iron ion binding	GO:0031410//cytoplasmic vesicle
Unigene6462_PFWT_RNA-1	2.72582	up	1.37e-06	215	19	6.8798	gi|1706552|sp|P52396.1|E13I_TOBAC	56.6	8e-08	RecName: Full=Glucan endo-1,3-beta-glucosidase, acidic isoform PR-N; AltName: Full=(1->3)-beta-glucan endohydrolase; Short=(1->3)-beta-glucanase; AltName: Full=Beta-1,3-endoglucanase >gi|170310|gb|AAA34105.1| PRN [Nicotiana tabacum]	sp|P52396|E13I_TOBAC	56.6	5e-08	Glucan endo-1,3-beta-glucosidase, acidic isoform PR-N (Fragment) OS=Nicotiana tabacum GN=PRN PE=1 SV=1	--	--	--	--	--	--	--	--	--	--	GO:0008152//metabolic process	GO:0004553//hydrolase activity, hydrolyzing O-glycosyl compounds	GO:0005576//extracellular region
Unigene12247_PFWT_RNA-1	2.72066	up	4.97e-05	247	8	2.5215	gi|50251982|dbj|BAD27916.1|	87	6e-25	heat shock protein-related-like [Oryza sativa Japonica Group] >gi|50252658|dbj|BAD28827.1| heat shock protein-related-like [Oryza sativa Japonica Group]	--	--	--	--	--	--	--	--	--	--	--	--	--	--	GO:0043170	GO:0005488//binding	-
Unigene13561_PFWT_RNA-1	2.714	up	5.14e-06	754	45	4.6462	gi|298706106|emb|CBJ29199.1|	76.3	7e-29	LRR-GTPase of the ROCO family [Ectocarpus siliculosus]	sp|Q9FII5|Y5148_ARATH	76.6	4e-24	Probable leucine-rich repeat receptor-like protein kinase At5g61480 OS=Arabidopsis thaliana GN=At5g61480 PE=1 SV=1	MA2301_1	55.5	2e-15	COG4886	Leucine-rich repeat (LRR) protein	K13420	2e-26	70.5	sbi:SORBI_06g028760	LRR receptor-like serine/threonine-protein kinase FLS2 [EC:2.7.11.1]	-	GO:0016301//kinase activity	-
Unigene14016_PFWT_RNA-1	2.70506	up	0.000309012	410	30	5.6964	gi|289540935|gb|ADD09606.1|	50.8	5e-06	kinesin-related protein [Trifolium repens]	--	--	--	--	--	--	--	--	--	--	--	--	--	--	-	-	-
Unigene17851_PFWT_RNA-1	2.70506	up	0.000309012	372	24	5.0226	gi|54261821|gb|AAV31171.1|	44.3	5e-06	Putative polyprotein, identical [Solanum tuberosum]	--	--	--	--	--	--	--	--	--	--	--	--	--	--	-	-	-
Unigene57526_PFWT_RNA-1	2.70506	up	0.000309012	293	37	9.8309	gi|297800018|ref|XP_002867893.1|	56.2	1e-07	EMB1895 [Arabidopsis lyrata subsp. lyrata] >gi|297313729|gb|EFH44152.1| EMB1895 [Arabidopsis lyrata subsp. lyrata]	--	--	--	--	--	--	--	--	--	K13144	6e-14	72.4	vvi:100265170	integrator complex subunit 7	-	-	-
Unigene68107_PFWT_RNA-1	2.68993	up	0	411	221	41.861	gi|71726942|gb|AAZ39642.1|	242	1e-63	cytochrome P450 fatty acid omega-hydroxylase [Petunia x hybrida]	sp|O23066|C86A2_ARATH	192	4e-49	Cytochrome P450 86A2 OS=Arabidopsis thaliana GN=CYP86A2 PE=2 SV=1	--	--	--	--	--	K00517	5e-49	189	ath:AT1G01600	[EC:1.14.-.-]	-	-	-
Unigene76722_PFWT_RNA-1	2.684	up	1.37e-06	615	47	5.9495	gi|297836510|ref|XP_002886137.1|	292	2e-78	FAT domain-containing protein [Arabidopsis lyrata subsp. lyrata] >gi|297331977|gb|EFH62396.1| FAT domain-containing protein [Arabidopsis lyrata subsp. lyrata]	sp|Q54T85|TRA1_DICDI	81.6	3e-15	Probable transcription-associated protein 1 OS=Dictyostelium discoideum GN=tra1 PE=3 SV=2	--	--	--	--	--	K08874	1e-83	305	pop:POPTR_827059	transformation/transcription domain-associated protein	GO:0006259//DNA metabolic process	GO:0016772//transferase activity, transferring phosphorus-containing groups;GO:0003676//nucleic acid binding	-
Unigene56490_PFWT_RNA-1	2.68234	up	0	286	206	56.0739	gi|71726942|gb|AAZ39642.1|	157	5e-38	cytochrome P450 fatty acid omega-hydroxylase [Petunia x hybrida]	sp|O23066|C86A2_ARATH	122	7e-28	Cytochrome P450 86A2 OS=Arabidopsis thaliana GN=CYP86A2 PE=2 SV=1	--	--	--	--	--	K00517	1e-29	124	ath:AT1G01600	[EC:1.14.-.-]	GO:0032787	GO:0005506//iron ion binding;GO:0016713;GO:0016712//oxidoreductase activity, acting on paired donors, with incorporation or reduction of molecular oxygen, reduced flavin or flavoprotein as one donor, and incorporation of one atom of oxygen	-
Unigene17841_PFWT_RNA-1	2.67335	up	2.51e-09	363	36	7.7207	gi|42562036|ref|NP_172782.2|	113	1e-27	leucine-rich repeat family protein [Arabidopsis thaliana] >gi|75321275|sp|Q5PP26.1|PII2_ARATH RecName: Full=Piriformospora indica-insensitive protein 2; Flags: Precursor >gi|56236072|gb|AAV84492.1| At1g13230 [Arabidopsis thaliana]	sp|Q5PP26|PII2_ARATH	113	8e-28	Piriformospora indica-insensitive protein 2 OS=Arabidopsis thaliana GN=PII-2 PE=2 SV=1	alr0124_1	59.3	8e-12	COG4886	Leucine-rich repeat (LRR) protein	K00924	7e-18	81.3	ath:AT1G28440	[EC:2.7.1.-]	-	-	-
Unigene61255_PFWT_RNA-1	2.67335	up	6.08e-05	325	26	6.228	gi|115487826|ref|NP_001066400.1|	146	8e-35	Os12g0210400 [Oryza sativa Japonica Group] >gi|77553907|gb|ABA96703.1| Leucine Rich Repeat family protein, expressed [Oryza sativa (japonica cultivar-group)] >gi|113648907|dbj|BAF29419.1| Os12g0210400 [Oryza sativa Japonica Group]	sp|Q9LT96|Y5977_ARATH	132	7e-31	Probable leucine-rich repeat receptor-like protein kinase At5g49770 OS=Arabidopsis thaliana GN=At5g49770 PE=2 SV=1	RSp0842	50.1	1e-06	COG4886	Leucine-rich repeat (LRR) protein	K13418	2e-17	84	ath:AT1G71830	somatic embryogenesis receptor kinase 1 [EC:2.7.10.1 2.7.11.1]	GO:0007167//enzyme linked receptor protein signaling pathway;GO:0006464//protein modification process	GO:0016628//oxidoreductase activity, acting on the CH-CH group of donors, NAD or NADP as acceptor;GO:0032559//adenyl ribonucleotide binding;GO:0004702//receptor signaling protein serine/threonine kinase activity	GO:0031224//intrinsic to membrane;GO:0043231//intracellular membrane-bounded organelle;GO:0031410//cytoplasmic vesicle
Unigene64792_PFWT_RNA-1	2.67335	up	6.94e-07	365	23	4.9056	gi|9294640|dbj|BAB02979.1|	127	3e-29	glycolate oxidase [Arabidopsis thaliana]	sp|Q9LRR9|GOX2_ARATH	111	2e-24	Probable peroxisomal (S)-2-hydroxy-acid oxidase 2 OS=Arabidopsis thaliana GN=At3g14420 PE=1 SV=1	DR1031	87	7e-18	COG1304	L-lactate dehydrogenase (FMN-dependent) and related alpha-hydroxy acid dehydrogenases	K11517	8e-27	115	sbi:SORBI_01g005960	(S)-2-hydroxy-acid oxidase [EC:1.1.3.15]	-	-	-
Unigene70919_PFWT_RNA-1	2.66594	up	8.71e-08	461	32	5.4039	gi|30102914|gb|AAP21375.1|	76.6	9e-14	At3g61920 [Arabidopsis thaliana]	--	--	--	--	--	--	--	--	--	--	--	--	--	--	-	-	-
Unigene83021_PFWT_RNA-1	2.65185	up	0	1016	1359	104.132	gi|7025485|gb|AAF35897.1|AF229849_1	393	1e-108	pectin methylesterase isoform alpha [Vigna radiata]	sp|P85076|PME_ACTDE	389	2e-107	Pectinesterase OS=Actinidia deliciosa PE=1 SV=1	CAC3373	121	2e-27	COG4677	Pectin methylesterase	K01051	1e-87	320	ath:AT2G45220	pectinesterase [EC:3.1.1.11]	-	GO:0030234//enzyme regulator activity;GO:0004091//carboxylesterase activity	GO:0030312//external encapsulating structure;GO:0031410//cytoplasmic vesicle
Unigene58695_PFWT_RNA-1	2.64911	up	2.67e-06	302	23	5.929	--	--	--	--	--	--	--	--	--	--	--	--	--	--	--	--	--	--	-	-	-
Unigene75754_PFWT_RNA-1	2.64911	up	2.67e-06	582	37	4.9492	gi|9954728|gb|AAG09081.1|AC026237_2	169	1e-41	Similar to tRNA-splicing endonuclease positive effector SEN1 [Arabidopsis thaliana]	--	--	--	--	--	--	--	--	--	--	--	--	--	--	-	-	-
Unigene77173_PFWT_RNA-1	2.64688	up	3.5e-07	634	75	9.2094	gi|223029867|gb|ACM78615.1|	139	3e-32	non-specific lipid-transfer protein-like protein [Tamarix hispida]	sp|Q9ZVC7|XYP11_ARATH	97.4	6e-20	Xylogen-like protein 11 OS=Arabidopsis thaliana GN=XYP11 PE=1 SV=2	--	--	--	--	--	--	--	--	--	--	-	-	GO:0044464//cell part
Unigene65844_PFWT_RNA-1	2.64378	up	0	379	274	56.2822	gi|297806189|ref|XP_002870978.1|	153	5e-37	short-chain dehydrogenase/reductase family protein [Arabidopsis lyrata subsp. lyrata] >gi|297316815|gb|EFH47237.1| short-chain dehydrogenase/reductase family protein [Arabidopsis lyrata subsp. lyrata]	sp|Q9HBH5|RDH14_HUMAN	75.9	7e-14	Retinol dehydrogenase 14 OS=Homo sapiens GN=RDH14 PE=1 SV=1	CC0398	47	8e-06	COG1028	Dehydrogenases with different specificities (related to short-chain alcohol dehydrogenases)	K00100	5e-06	46.2	olu:OSTLU_36252	[EC:1.1.1.-]	GO:0008152//metabolic process	GO:0016628//oxidoreductase activity, acting on the CH-CH group of donors, NAD or NADP as acceptor	-
Unigene10938_PFWT_RNA-1	2.64093	up	0.000474092	471	27	4.4627	--	--	--	--	--	--	--	--	--	--	--	--	--	--	--	--	--	--	-	-	-
Unigene16889_PFWT_RNA-1	2.64093	up	0.000474092	350	16	3.5589	gi|225442050|ref|XP_002272277.1|	45.4	1e-11	PREDICTED: hypothetical protein [Vitis vinifera] >gi|297742965|emb|CBI35832.3| unnamed protein product [Vitis vinifera]	--	--	--	--	--	--	--	--	--	--	--	--	--	--	-	-	-
Unigene44332_PFWT_RNA-1	2.64093	up	0.000474092	225	8	2.768	gi|116309877|emb|CAH66914.1|	143	5e-34	OSIGBa0126B18.7 [Oryza sativa (indica cultivar-group)]	sp|Q53196|Y4UB_RHISN	87.4	2e-17	Uncharacterized aminotransferase y4uB OS=Rhizobium sp. (strain NGR234) GN=NGR_a01380 PE=3 SV=1	SMb20379	115	1e-26	COG0161	Adenosylmethionine-8-amino-7-oxononanoate aminotransferase	K00837	2e-31	130	osa:4328053	[EC:2.6.1.-]	-	-	-
Unigene53700_PFWT_RNA-1	2.64093	up	0.000474092	269	11	3.1835	gi|61105011|gb|AAX38285.1|	167	4e-41	receptor-like protein kinase [Solanum peruvianum]	sp|P43298|TMK1_ARATH	70.9	2e-12	Probable receptor protein kinase TMK1 OS=Arabidopsis thaliana GN=TMK1 PE=1 SV=1	--	--	--	--	--	K00924	2e-13	70.9	ath:AT1G66150	[EC:2.7.1.-]	GO:0006464//protein modification process	GO:0004871//signal transducer activity;GO:0016301//kinase activity;GO:0032559//adenyl ribonucleotide binding	-
Unigene60790_PFWT_RNA-1	2.64093	up	0.000474092	320	15	3.6492	gi|6448579|emb|CAB61243.1|	160	4e-39	nodule inception protein [Lotus japonicus] >gi|6453569|emb|CAB61338.1| nodule inception protein [Lotus japonicus]	--	--	--	--	--	--	--	--	--	--	--	--	--	--	-	-	-
Unigene65145_PFWT_RNA-1	2.64093	up	0.000474092	369	16	3.3756	gi|297817644|ref|XP_002876705.1|	140	3e-33	PWWP domain-containing protein [Arabidopsis lyrata subsp. lyrata] >gi|297322543|gb|EFH52964.1| PWWP domain-containing protein [Arabidopsis lyrata subsp. lyrata]	sp|Q812D1|PSIP1_RAT	60.5	3e-09	PC4 and SFRS1-interacting protein OS=Rattus norvegicus GN=Psip1 PE=2 SV=1	--	--	--	--	--	--	--	--	--	--	-	-	-
Unigene43362_PFWT_RNA-1	2.63831	up	1.67e-11	220	24	8.4927	--	--	--	--	--	--	--	--	--	--	--	--	--	--	--	--	--	--	-	-	-
Unigene82833_PFWT_RNA-1	2.62808	up	0	995	285	22.2988	gi|124484389|dbj|BAF46305.1|	308	7e-83	pectinacetylesterase family protein [Ipomoea nil]	sp|Q6P988|NOTUM_HUMAN	72.8	4e-12	Protein notum homolog OS=Homo sapiens GN=NOTUM PE=2 SV=2	--	--	--	--	--	--	--	--	--	--	-	-	GO:0031410//cytoplasmic vesicle;GO:0005618//cell wall
Unigene78394_PFWT_RNA-1	2.62514	up	2.74e-13	684	398	45.2988	gi|1143824|gb|AAB41479.1|	127	2e-28	stigma-specific arabinogalactan-protein precursor [Nicotiana alata]	--	--	--	--	--	--	--	--	--	--	--	--	--	--	-	-	-
Unigene10499_PFWT_RNA-1	2.62444	up	7.9e-05	253	6	1.8462	gi|156118338|gb|ABU49727.1|	124	4e-28	non-specific lipid transfer protein a7 [Solanum tuberosum]	sp|P93224|NLTP2_SOLLC	122	7e-28	Non-specific lipid-transfer protein 2 OS=Solanum lycopersicum GN=LE16 PE=2 SV=1	--	--	--	--	--	--	--	--	--	--	GO:0050896//response to stimulus;GO:0006810//transport	GO:0005488//binding	-
Unigene14487_PFWT_RNA-1	2.62444	up	7.9e-05	507	56	8.5988	--	--	--	--	--	--	--	--	--	--	--	--	--	--	--	--	--	--	-	-	-
Unigene66922_PFWT_RNA-1	2.62444	up	7.9e-05	393	17	3.3676	gi|297831754|ref|XP_002883759.1|	71.6	3e-12	binding protein [Arabidopsis lyrata subsp. lyrata] >gi|297329599|gb|EFH60018.1| binding protein [Arabidopsis lyrata subsp. lyrata]	--	--	--	--	--	--	--	--	--	--	--	--	--	--	-	-	-
Unigene70215_PFWT_RNA-1	2.62444	up	7.9e-05	447	41	7.1406	gi|297822255|ref|XP_002879010.1|	163	5e-40	binding protein [Arabidopsis lyrata subsp. lyrata] >gi|297324849|gb|EFH55269.1| binding protein [Arabidopsis lyrata subsp. lyrata]	--	--	--	--	--	--	--	--	--	K11886	6e-49	189	pop:POPTR_1068554	proteasome component ECM29	-	-	GO:0043231//intracellular membrane-bounded organelle
Unigene9548_PFWT_RNA-1	2.62444	up	7.9e-05	340	7	1.6028	gi|224072881|ref|XP_002303925.1|	103	5e-22	RNA polymerase IV subunit [Populus trichocarpa] >gi|222841357|gb|EEE78904.1| RNA polymerase IV subunit [Populus trichocarpa]	--	--	--	--	--	--	--	--	--	K03006	5e-21	95.9	osa:4328330	DNA-directed RNA polymerase II subunit A [EC:2.7.7.6]	GO:0006305;GO:0016246//RNA interference	GO:0003676//nucleic acid binding;GO:0034062//RNA polymerase activity	GO:0055029//nuclear DNA-directed RNA polymerase complex;GO:0044451//nucleoplasm part
Unigene72600_PFWT_RNA-1	2.61891	up	1.37e-06	496	20	3.1391	gi|115470965|ref|NP_001059081.1|	130	7e-30	Os07g0188700 [Oryza sativa Japonica Group] >gi|113610617|dbj|BAF20995.1| Os07g0188700 [Oryza sativa Japonica Group]	sp|Q9FFN2|GLYT3_ARATH	124	3e-28	Probable glycosyltransferase At5g03795 OS=Arabidopsis thaliana GN=At5g03795 PE=3 SV=2	--	--	--	--	--	--	--	--	--	--	-	GO:0016757//transferase activity, transferring glycosyl groups	GO:0044464//cell part
Unigene13492_PFWT_RNA-1	2.61657	up	1.23e-09	689	75	8.4743	gi|124484389|dbj|BAF46305.1|	110	6e-43	pectinacetylesterase family protein [Ipomoea nil]	--	--	--	--	--	--	--	--	--	--	--	--	--	--	-	-	GO:0031410//cytoplasmic vesicle
Unigene49245_PFWT_RNA-1	2.61446	up	2.33e-05	246	11	3.4811	gi|195615656|gb|ACG29658.1|	106	9e-23	cytochrome P450 CYP72A123 [Zea mays]	sp|Q05047|C72A1_CATRO	77.8	2e-14	Secologanin synthase OS=Catharanthus roseus GN=CYP72A1 PE=2 SV=1	--	--	--	--	--	K07424	1e-17	84.3	sbi:SORBI_03g028720	cytochrome P450, family 3, subfamily A [EC:1.14.14.1]	GO:0006091//generation of precursor metabolites and energy	GO:0016491//oxidoreductase activity;GO:0005506//iron ion binding	GO:0043231//intracellular membrane-bounded organelle
Unigene4675_PFWT_RNA-1	2.60296	up	5.2e-06	414	18	3.3848	gi|61105073|gb|AAX38316.1|	127	1e-38	receptor-like protein kinase [Solanum pimpinellifolium] >gi|61105075|gb|AAX38317.1| receptor-like protein kinase [Solanum pimpinellifolium] >gi|61105077|gb|AAX38318.1| receptor-like protein kinase [Solanum pimpinellifolium] >gi|61105079|gb|AAX38319.1| receptor-like protein kinase [Solanum pimpinellifolium] >gi|61105081|gb|AAX38320.1| receptor-like protein kinase [Solanum pimpinellifolium] >gi|611…	sp|P43298|TMK1_ARATH	80.1	4e-15	Probable receptor protein kinase TMK1 OS=Arabidopsis thaliana GN=TMK1 PE=1 SV=1	--	--	--	--	--	K00924	4e-16	80.1	ath:AT1G66150	[EC:2.7.1.-]	-	-	-
Unigene80471_PFWT_RNA-1	2.60237	up	1.87e-13	797	480	46.8859	gi|1431629|emb|CAA67728.1|	294	9e-79	pectinacetylesterase precursor [Vigna radiata var. radiata]	sp|Q8R116|NOTUM_MOUSE	103	2e-21	Protein notum homolog OS=Mus musculus GN=Notum PE=2 SV=2	--	--	--	--	--	--	--	--	--	--	-	-	GO:0031410//cytoplasmic vesicle;GO:0005618//cell wall;GO:0043231//intracellular membrane-bounded organelle
Unigene67332_PFWT_RNA-1	2.59654	up	2.51e-09	399	19	3.7071	gi|119224822|dbj|BAF41218.1|	235	1e-61	cytochrome P450 [Solanum lycopersicum]	sp|Q6F4F5|C724B_ORYSJ	194	1e-49	Cytochrome P450 724B1 OS=Oryza sativa subsp. japonica GN=CYP724B1 PE=1 SV=1	YHR007c	47.8	5e-06	COG2124	Cytochrome P450	K12639	1e-50	194	osa:4336116	cytochrome P450, family 724, subfamily B, polypeptide 1 [EC:1.14.-.-]	GO:0009646//response to absence of light;GO:0009725//response to hormone stimulus;GO:0016129;GO:0000902//cell morphogenesis;GO:0009965//leaf morphogenesis	GO:0016709//oxidoreductase activity, acting on paired donors, with incorporation or reduction of molecular oxygen, NADH or NADPH as one donor, and incorporation of one atom of oxygen;GO:0005506//iron ion binding;GO:0008395//steroid hydroxylase activity	GO:0043231//intracellular membrane-bounded organelle;GO:0031410//cytoplasmic vesicle
Unigene68907_PFWT_RNA-1	2.58958	up	8.71e-08	424	40	7.3444	gi|9755454|gb|AAF98215.1|AC007152_11	121	3e-27	Unknown protein [Arabidopsis thaliana]	--	--	--	--	--	--	--	--	--	--	--	--	--	--	-	-	-
Unigene11395_PFWT_RNA-1	2.57382	up	0.000744332	282	12	3.3128	--	--	--	--	--	--	--	--	--	--	--	--	--	--	--	--	--	--	-	-	-
Unigene13292_PFWT_RNA-1	2.57382	up	0.00010873	246	43	13.6079	gi|87162933|gb|ABD28728.1|	106	9e-23	Pathogenesis-related transcriptional factor and ERF [Medicago truncatula]	sp|Q3E958|SHN3_ARATH	102	7e-22	Ethylene-responsive transcription factor SHINE 3 OS=Arabidopsis thaliana GN=SHN3 PE=2 SV=1	--	--	--	--	--	K09286	3e-15	76.6	ath:AT1G78080	EREBP-like factor	GO:0000160//two-component signal transduction system (phosphorelay);GO:0006633//fatty acid biosynthetic process;GO:0010468//regulation of gene expression;GO:0006351//transcription, DNA-dependent;GO:0006950//response to stress	GO:0003677//DNA binding	GO:0043231//intracellular membrane-bounded organelle
Unigene13969_PFWT_RNA-1	2.57382	up	1.75e-07	360	67	14.4888	gi|298286390|dbj|BAJ09454.1|	229	7e-60	auxin efflux carrier [Solanum lycopersicum]	sp|Q5SMQ9|PIN1_ORYSJ	209	3e-54	Auxin efflux carrier component 1 OS=Oryza sativa subsp. japonica GN=PIN1 PE=2 SV=1	--	--	--	--	--	K13947	1e-49	191	sbi:SORBI_03g029320	auxin efflux carrier family	-	-	-
Unigene25014_PFWT_RNA-1	2.57382	up	6.94e-07	159	25	12.2406	gi|145334917|ref|NP_001078804.1|	79.3	1e-14	CHY1 (BETA-HYDROXYISOBUTYRYL-COA HYDROLASE 1); 3-hydroxyisobutyryl-CoA hydrolase [Arabidopsis thaliana] >gi|222422907|dbj|BAH19440.1| AT5G65940 [Arabidopsis thaliana]	sp|Q9LKJ1|HIBC1_ARATH	79.3	7e-15	3-hydroxyisobutyryl-CoA hydrolase 1 OS=Arabidopsis thaliana GN=CHY1 PE=1 SV=1	BMEI1196	48.1	4e-06	COG1024	Enoyl-CoA hydratase/carnithine racemase	K05605	1e-07	51.6	ppp:PHYPADRAFT_199427	3-hydroxyisobutyryl-CoA hydrolase [EC:3.1.2.4]	-	-	-
Unigene51754_PFWT_RNA-1	2.57382	up	0.00010873	258	7	2.1122	gi|224134286|ref|XP_002321782.1|	139	1e-32	light harvesting-like protein 3 [Populus trichocarpa] >gi|222868778|gb|EEF05909.1| light harvesting-like protein 3 [Populus trichocarpa]	--	--	--	--	--	--	--	--	--	--	--	--	--	--	-	-	-
Unigene60919_PFWT_RNA-1	2.57382	up	0.000744332	321	24	5.8206	--	--	--	--	--	--	--	--	--	--	--	--	--	--	--	--	--	--	-	-	-
Unigene62830_PFWT_RNA-1	2.57382	up	0.000744332	341	20	4.566	gi|15239202|ref|NP_196187.1|	144	4e-34	nuclear pore complex protein-related [Arabidopsis thaliana]	--	--	--	--	--	--	--	--	--	--	--	--	--	--	-	-	GO:0043231//intracellular membrane-bounded organelle
Unigene64094_PFWT_RNA-1	2.57382	up	0.00010873	356	15	3.2802	gi|15219657|ref|NP_176819.1|	169	7e-42	protein kinase family protein [Arabidopsis thaliana]	sp|P93749|Y2197_ARATH	84	3e-16	Probable protein kinase At2g41970 OS=Arabidopsis thaliana GN=At2g41970 PE=2 SV=1	--	--	--	--	--	K13430	7e-18	85.5	zma:100283091	serine/threonine-protein kinase PBS1 [EC:2.7.11.1]	-	-	-
Unigene67772_PFWT_RNA-1	2.57382	up	0.00010873	406	27	5.1772	gi|115448815|ref|NP_001048187.1|	106	9e-23	Os02g0760200 [Oryza sativa Japonica Group] >gi|113537718|dbj|BAF10101.1| Os02g0760200 [Oryza sativa Japonica Group]	--	--	--	--	--	--	--	--	--	--	--	--	--	--	-	GO:0005488//binding	GO:0016020//membrane
Unigene68317_PFWT_RNA-1	2.57382	up	0.00010873	415	27	5.0649	gi|38490651|gb|AAQ55288.2|	247	3e-65	phytocalpain [Nicotiana benthamiana]	--	--	--	--	--	--	--	--	--	--	--	--	--	--	-	-	-
Unigene72754_PFWT_RNA-1	2.57382	up	0.00010873	500	34	5.2938	gi|42566068|ref|NP_191536.2|	80.1	1e-14	SAC9; inositol or phosphatidylinositol phosphatase [Arabidopsis thaliana] >gi|31415735|gb|AAP49842.1| SAC domain protein 9 [Arabidopsis thaliana]	--	--	--	--	--	--	--	--	--	--	--	--	--	--	GO:0030384//phosphoinositide metabolic process;GO:0006950//response to stress;GO:0009642//response to light intensity;GO:0019932//second-messenger-mediated signaling	GO:0005488//binding	-
Unigene75725_PFWT_RNA-1	2.57382	up	0.000744332	581	18	2.4119	gi|255565919|ref|XP_002523948.1|	83.6	1e-15	conserved hypothetical protein [Ricinus communis] >gi|223536795|gb|EEF38435.1| conserved hypothetical protein [Ricinus communis]	--	--	--	--	--	--	--	--	--	--	--	--	--	--	-	-	-
Unigene81807_PFWT_RNA-1	2.56852	up	9.35e-14	895	209	18.1795	gi|145308448|gb|ABP57459.1|	394	1e-108	receptor-like kinase 17 precursor [Solanum chacoense]	sp|Q9M9S4|Y1143_ARATH	142	3e-33	Probable LRR receptor-like serine/threonine-protein kinase At1g14390 OS=Arabidopsis thaliana GN=At1g14390 PE=2 SV=1	RSp0875	61.2	2e-09	COG4886	Leucine-rich repeat (LRR) protein	K13420	5e-20	95.1	sbi:SORBI_06g028760	LRR receptor-like serine/threonine-protein kinase FLS2 [EC:2.7.11.1]	-	GO:0016301//kinase activity	GO:0044464//cell part
Unigene29407_PFWT_RNA-1	2.56644	up	2.13e-12	174	25	11.1854	gi|124359195|gb|ABN05708.1|	78.2	3e-14	Short-chain dehydrogenase/reductase SDR [Medicago truncatula]	sp|Q5F389|WWOX_CHICK	57.4	3e-08	WW domain-containing oxidoreductase OS=Gallus gallus GN=WWOX PE=2 SV=2	Rv0439c	48.5	3e-06	COG1028	Dehydrogenases with different specificities (related to short-chain alcohol dehydrogenases)	--	--	--	--	--	GO:0000904//cell morphogenesis involved in differentiation;GO:0008152//metabolic process	GO:0016628//oxidoreductase activity, acting on the CH-CH group of donors, NAD or NADP as acceptor	-
Unigene61242_PFWT_RNA-1	2.54407	up	5.32e-06	325	34	8.1443	--	--	--	--	--	--	--	--	--	--	--	--	--	--	--	--	--	--	-	-	-
Unigene47553_PFWT_RNA-1	2.532	up	3.22e-05	239	29	9.4462	gi|225441716|ref|XP_002283010.1|	125	1e-28	PREDICTED: similar to Protein kinase [Vitis vinifera]	sp|Q9FL51|Y5694_ARATH	104	2e-22	Probably inactive leucine-rich repeat receptor-like protein kinase At5g06940 OS=Arabidopsis thaliana GN=At5g06940 PE=3 SV=1	--	--	--	--	--	K00924	5e-11	62.8	ath:AT5G25930	[EC:2.7.1.-]	-	-	-
Unigene68406_PFWT_RNA-1	2.532	up	3.22e-05	416	12	2.2457	gi|224055111|ref|XP_002298418.1|	81.6	2e-15	f-box family protein [Populus trichocarpa] >gi|222845676|gb|EEE83223.1| f-box family protein [Populus trichocarpa]	--	--	--	--	--	--	--	--	--	--	--	--	--	--	-	-	-
Unigene72636_PFWT_RNA-1	2.532	up	3.22e-05	497	42	6.5789	gi|18402837|ref|NP_565733.1|	265	2e-70	RAD50; ATP binding / nuclease/ zinc ion binding [Arabidopsis thaliana] >gi|57013013|sp|Q9SL02.2|RAD50_ARATH RecName: Full=DNA repair protein RAD50; Short=AtRAD50 >gi|7110148|gb|AAF36810.1|AF168748_1 DNA repair-recombination protein [Arabidopsis thaliana] >gi|22654997|gb|AAM98090.1| At2g31970/F22D22.28 [Arabidopsis thaliana] >gi|29028758|gb|AAO64758.1| At2g31970/F22D22.28 [Arabidopsis thaliana]	sp|Q9SL02|RAD50_ARATH	265	1e-70	DNA repair protein RAD50 OS=Arabidopsis thaliana GN=RAD50 PE=1 SV=2	YNL250w	130	1e-30	COG0419	ATPase involved in DNA repair	K10866	5e-72	266	rcu:RCOM_0523620	DNA repair protein RAD50 [EC:3.6.-.-]	GO:0006310//DNA recombination;GO:0006281//DNA repair;GO:0000723//telomere maintenance	GO:0016788//hydrolase activity, acting on ester bonds;GO:0046914//transition metal ion binding;GO:0032559//adenyl ribonucleotide binding	GO:0043231//intracellular membrane-bounded organelle;GO:0043234//protein complex
Unigene11919_PFWT_RNA-1	2.52135	up	0.000157085	406	27	5.1772	gi|124359892|gb|ABN07918.1|	130	2e-37	Zinc finger, ZZ-type; Zinc finger, C2H2-type [Medicago truncatula]	--	--	--	--	--	--	--	--	--	K10691	2e-37	119	rcu:RCOM_0790950	E3 ubiquitin-protein ligase UBR4 [EC:6.3.2.19]	GO:0006260//DNA replication	GO:0046914//transition metal ion binding;GO:0003676//nucleic acid binding;GO:0019787//small conjugating protein ligase activity;GO:0034061	GO:0031410//cytoplasmic vesicle
Unigene1612_PFWT_RNA-1	2.52135	up	2.7e-06	589	27	3.5687	gi|42561677|ref|NP_171898.2|	77	9e-18	BARD1 (BREAST CANCER ASSOCIATED RING 1); DNA binding / transcription coactivator [Arabidopsis thaliana]	sp|Q8RXD4|BRCA1_ARATH	61.6	2e-14	Protein BREAST CANCER SUSCEPTIBILITY 1 homolog OS=Arabidopsis thaliana GN=BRCA1 PE=2 SV=1	--	--	--	--	--	K10683	5e-19	77	ath:AT1G04020	BRCA1-associated RING domain protein 1 [EC:6.3.2.19]	-	-	-
Unigene31240_PFWT_RNA-1	2.52135	up	2.7e-06	180	51	22.0575	gi|77744913|gb|ABB02410.1|	99.4	1e-20	chloroplast lipocalin [Solanum tuberosum]	--	--	--	--	--	--	--	--	--	--	--	--	--	--	-	-	-
Unigene53275_PFWT_RNA-1	2.52135	up	0.000157085	266	5	1.4633	gi|2388584|gb|AAB71465.1|	50.8	5e-06	EST gb|ATTS1136 comes from this gene [Arabidopsis thaliana]	sp|Q90X49|CCD80_DANRE	61.2	2e-09	Coiled-coil domain-containing protein 80 OS=Danio rerio GN=ccdc80 PE=2 SV=1	Rv0312	50.8	6e-07	COG0443	Molecular chaperone	--	--	--	--	--	-	-	-
Unigene61720_PFWT_RNA-1	2.52135	up	0.000157085	330	27	6.3696	gi|66841325|dbj|BAD99221.1|	73.6	1e-18	polypepetide with reverse transcriptase and RNaseH domains [Petunia x hybrida]	--	--	--	--	--	--	--	--	--	--	--	--	--	--	-	GO:0003676//nucleic acid binding	-
Unigene19209_PFWT_RNA-1	2.51565	up	0	906	109	9.3661	gi|297844782|ref|XP_002890272.1|	180	2e-44	F15H18.11 [Arabidopsis lyrata subsp. lyrata] >gi|297336114|gb|EFH66531.1| F15H18.11 [Arabidopsis lyrata subsp. lyrata]	sp|A4D998|BH075_ARATH	179	2e-44	Transcription factor bHLH75 OS=Arabidopsis thaliana GN=BHLH75 PE=2 SV=1	--	--	--	--	--	K12126	2e-11	66.6	ath:AT1G09530	phytochrome-interacting factor 3	-	-	-
Unigene1243_PFWT_RNA-1	2.50343	up	1.24e-05	402	11	2.1302	gi|115441057|ref|NP_001044808.1|	148	2e-35	Os01g0849100 [Oryza sativa Japonica Group] >gi|113534339|dbj|BAF06722.1| Os01g0849100 [Oryza sativa Japonica Group]	sp|Q93ZY2|ROGF1_ARATH	139	5e-33	Rop guanine nucleotide exchange factor 1 OS=Arabidopsis thaliana GN=ROPGEF1 PE=1 SV=2	--	--	--	--	--	--	--	--	--	--	-	-	-
Unigene19435_PFWT_RNA-1	2.50343	up	1.24e-05	558	43	5.9992	gi|89280690|ref|YP_514907.1|	187	8e-47	NADH dehydrogenase subunit I [Solanum lycopersicum] >gi|91209043|ref|YP_538904.1| NADH dehydrogenase subunit I [Solanum bulbocastanum] >gi|108773183|ref|YP_635693.1| NADH dehydrogenase subunit I [Solanum tuberosum] >gi|110287700|sp|Q2MI46.1|NDHI_SOLLC RecName: Full=NAD(P)H-quinone oxidoreductase subunit I, chloroplastic; AltName: Full=NAD(P)H dehydrogenase subunit I; Short=NDH subunit I; AltName:…	sp|Q2VEC7|NDHI_SOLTU	187	5e-47	NAD(P)H-quinone oxidoreductase subunit I, chloroplastic OS=Solanum tuberosum GN=ndhI PE=3 SV=1	alr0224	128	7e-30	COG1143	Formate hydrogenlyase subunit 6/NADH:ubiquinone oxidoreductase 23 kD subunit (chain I)	K05580	6e-45	176	vvi:100249631	NADH dehydrogenase I subunit I [EC:1.6.5.3]	-	-	-
Unigene37256_PFWT_RNA-1	2.50343	up	0.00118441	198	10	3.9318	gi|224124374|ref|XP_002330007.1|	112	1e-24	global transcription factor group [Populus trichocarpa] >gi|222871432|gb|EEF08563.1| global transcription factor group [Populus trichocarpa]	sp|Q7X923|SPT16_ORYSJ	101	1e-21	FACT complex subunit SPT16 OS=Oryza sativa subsp. japonica GN=SPT16 PE=2 SV=2	--	--	--	--	--	K01262	8e-11	62	olu:OSTLU_47051	X-Pro aminopeptidase [EC:3.4.11.9]	GO:0006259//DNA metabolic process;GO:0010468//regulation of gene expression;GO:0033554//cellular response to stress;GO:0003006//reproductive developmental process	-	GO:0000790//nuclear chromatin;GO:0008023//transcription elongation factor complex
Unigene38018_PFWT_RNA-1	2.50343	up	0.00118441	201	10	3.8731	gi|30690436|ref|NP_182179.2|	52	2e-06	transducin family protein / WD-40 repeat family protein [Arabidopsis thaliana]	--	--	--	--	--	--	--	--	--	--	--	--	--	--	-	-	-
Unigene53086_PFWT_RNA-1	2.50343	up	0.00118441	265	14	4.1128	gi|297810749|ref|XP_002873258.1|	105	1e-22	glutaredoxin family protein [Arabidopsis lyrata subsp. lyrata] >gi|297319095|gb|EFH49517.1| glutaredoxin family protein [Arabidopsis lyrata subsp. lyrata]	sp|Q9FLE8|Y5986_ARATH	65.1	1e-10	Uncharacterized protein At5g39865 OS=Arabidopsis thaliana GN=At5g39865 PE=1 SV=1	--	--	--	--	--	--	--	--	--	--	-	-	-
Unigene61355_PFWT_RNA-1	2.50343	up	0.00118441	326	18	4.2985	--	--	--	--	--	--	--	--	--	--	--	--	--	--	--	--	--	--	-	-	-
Unigene6541_PFWT_RNA-1	2.50343	up	0.00118441	167	13	6.0602	--	--	--	--	--	--	--	--	--	--	--	--	--	--	--	--	--	--	-	-	-
Unigene66550_PFWT_RNA-1	2.50343	up	0.00118441	389	17	3.4022	gi|240254326|ref|NP_176885.7|	173	6e-43	SWEETIE (SWEETIE); binding [Arabidopsis thaliana]	--	--	--	--	--	--	--	--	--	--	--	--	--	--	-	-	-
Unigene9087_PFWT_RNA-1	2.49918	up	5.13e-09	220	14	4.9541	gi|1431629|emb|CAA67728.1|	58.5	2e-08	pectinacetylesterase precursor [Vigna radiata var. radiata]	--	--	--	--	--	--	--	--	--	--	--	--	--	--	-	-	-
Unigene18414_PFWT_RNA-1	2.48893	up	6.95e-07	832	53	4.9592	gi|225423418|ref|XP_002273534.1|	82	8e-15	PREDICTED: hypothetical protein [Vitis vinifera]	--	--	--	--	--	--	--	--	--	--	--	--	--	--	-	-	-
Unigene28345_PFWT_RNA-1	2.48893	up	4.1e-05	171	62	28.2264	gi|82621128|gb|ABB86252.1|	51.2	4e-06	Per1-like family protein [Solanum tuberosum]	--	--	--	--	--	--	--	--	--	--	--	--	--	--	-	-	-
Unigene63859_PFWT_RNA-1	2.48893	up	4.1e-05	353	28	6.1751	gi|33186653|gb|AAP97496.1|	231	1e-60	cellulose synthase [Solanum tuberosum]	sp|Q94JQ6|CESA6_ARATH	117	2e-26	Cellulose synthase A catalytic subunit 6 [UDP-forming] OS=Arabidopsis thaliana GN=CESA6 PE=1 SV=2	--	--	--	--	--	K10999	5e-44	172	pop:POPTR_818594	cellulose synthase A [EC:2.4.1.12]	-	-	-
Unigene14847_PFWT_RNA-1	2.48635	up	0	1120	190	13.2067	gi|26984133|gb|AAN85207.1|	663	0	DNA topoisomerase II [Nicotiana tabacum] >gi|26984168|gb|AAN85208.1| DNA topoisomerase II [Nicotiana tabacum]	sp|P30182|TOP2_ARATH	535	3e-151	DNA topoisomerase 2 OS=Arabidopsis thaliana GN=TOP2 PE=2 SV=2	SPBC1A4.03c_1	390	3e-108	COG0187	Type IIA topoisomerase (DNA gyrase/topo II, topoisomerase IV), B subunit	K03164	5e-162	567	vvi:100253371	DNA topoisomerase II [EC:5.99.1.3]	-	-	-
Unigene62630_PFWT_RNA-1	2.48267	up	5.63e-06	339	89	20.4385	gi|3169719|gb|AAC17938.1|	129	1e-29	similar to yeast dcp1 [Arabidopsis thaliana]	sp|Q9SJF3|DCP1_ARATH	129	7e-30	mRNA-decapping enzyme-like protein OS=Arabidopsis thaliana GN=At1g08370 PE=2 SV=2	--	--	--	--	--	--	--	--	--	--	GO:0031086//nuclear-transcribed mRNA catabolic process, deadenylation-independent decay	GO:0042802//identical protein binding;GO:0016462//pyrophosphatase activity	GO:0030529//ribonucleoprotein complex
Unigene51689_PFWT_RNA-1	2.47918	up	2.51e-09	257	22	6.6642	gi|147784778|emb|CAN75440.1|	58.2	3e-14	hypothetical protein [Vitis vinifera]	--	--	--	--	--	--	--	--	--	--	--	--	--	--	-	-	-
Unigene76347_PFWT_RNA-1	2.47918	up	1.38e-06	604	36	4.6401	gi|212717139|gb|ACJ37411.1|	157	8e-38	receptor-like protein kinase [Glycine max]	sp|C0LGS2|Y4361_ARATH	157	6e-38	Probable LRR receptor-like serine/threonine-protein kinase At4g36180 OS=Arabidopsis thaliana GN=At4g36180 PE=1 SV=1	--	--	--	--	--	K13418	3e-06	48.5	ath:AT1G71830	somatic embryogenesis receptor kinase 1 [EC:2.7.10.1 2.7.11.1]	GO:0006464//protein modification process;GO:0007167//enzyme linked receptor protein signaling pathway	GO:0004871//signal transducer activity;GO:0004672//protein kinase activity;GO:0016628//oxidoreductase activity, acting on the CH-CH group of donors, NAD or NADP as acceptor;GO:0032559//adenyl ribonucleotide binding	GO:0031224//intrinsic to membrane;GO:0031410//cytoplasmic vesicle
Unigene71907_PFWT_RNA-1	2.47834	up	1.16e-12	481	28	4.5318	gi|40949983|gb|AAR97604.1|	181	3e-45	flowering promoting factor-like 1 [Nicotiana tabacum]	--	--	--	--	--	--	--	--	--	--	--	--	--	--	-	-	-
Unigene13062_PFWT_RNA-1	2.4669	up	2.76e-06	304	44	11.2678	--	--	--	--	--	--	--	--	--	--	--	--	--	--	--	--	--	--	-	-	-
Unigene31655_PFWT_RNA-1	2.4669	up	2.76e-06	182	20	8.555	gi|297794417|ref|XP_002865093.1|	54.3	4e-07	beta-hydroxyisobutyryl-CoA hydrolase 1 [Arabidopsis lyrata subsp. lyrata] >gi|297310928|gb|EFH41352.1| beta-hydroxyisobutyryl-CoA hydrolase 1 [Arabidopsis lyrata subsp. lyrata]	sp|Q9LKJ1|HIBC1_ARATH	52.4	8e-07	3-hydroxyisobutyryl-CoA hydrolase 1 OS=Arabidopsis thaliana GN=CHY1 PE=1 SV=1	--	--	--	--	--	--	--	--	--	--	GO:0009062//fatty acid catabolic process;GO:0009725//response to hormone stimulus;GO:0006950//response to stress;GO:0006573//valine metabolic process	GO:0016289//CoA hydrolase activity;GO:0016829//lyase activity	-
Unigene54254_PFWT_RNA-1	2.4669	up	0.000235382	272	11	3.1484	--	--	--	--	--	--	--	--	--	--	--	--	--	--	--	--	--	--	-	-	-
Unigene60947_PFWT_RNA-1	2.4669	up	0.000235382	322	17	4.1101	gi|115455585|ref|NP_001051393.1|	87.4	4e-17	Os03g0769000 [Oryza sativa Japonica Group] >gi|113549864|dbj|BAF13307.1| Os03g0769000 [Oryza sativa Japonica Group]	--	--	--	--	--	--	--	--	--	--	--	--	--	--	-	-	-
Unigene63835_PFWT_RNA-1	2.4669	up	0.000235382	353	29	6.3956	gi|224134248|ref|XP_002327792.1|	84.3	4e-16	predicted protein [Populus trichocarpa] >gi|222836877|gb|EEE75270.1| predicted protein [Populus trichocarpa]	--	--	--	--	--	--	--	--	--	--	--	--	--	--	-	-	-
Unigene68902_PFWT_RNA-1	2.4669	up	1.4e-05	424	35	6.4263	gi|297801288|ref|XP_002868528.1|	99	1e-20	EMB2656 [Arabidopsis lyrata subsp. lyrata] >gi|297314364|gb|EFH44787.1| EMB2656 [Arabidopsis lyrata subsp. lyrata]	--	--	--	--	--	--	--	--	--	K06678	2e-21	98.2	ath:AT5G37630	condensin complex subunit 3	-	-	-
Unigene75051_PFWT_RNA-1	2.4669	up	1.4e-05	561	35	4.857	gi|15230368|ref|NP_191325.1|	176	1e-43	NRPA1; DNA binding / DNA-directed RNA polymerase/ zinc ion binding [Arabidopsis thaliana] >gi|4678281|emb|CAB41189.1| DNA-directed RNA polymerase I 190K chain-like protein [Arabidopsis thaliana]	sp|Q86H36|RPA1_DICDI	114	3e-25	DNA-directed RNA polymerase I subunit rpa1 OS=Dictyostelium discoideum GN=polr1a PE=3 SV=1	YOR341w	105	4e-23	COG0086	DNA-directed RNA polymerase, beta' subunit/160 kD subunit	K02999	2e-56	215	rcu:RCOM_0090500	DNA-directed RNA polymerase I subunit A1 [EC:2.7.7.6]	-	-	-
Unigene8990_PFWT_RNA-1	2.4669	up	1.75e-07	648	30	3.6042	--	--	--	--	--	--	--	--	--	--	--	--	--	--	--	--	--	--	-	-	-
Unigene13117_PFWT_RNA-1	2.45452	up	4.16e-12	925	129	10.8569	gi|1335862|gb|AAC49294.1|	267	1e-110	clathrin heavy chain [Glycine max]	sp|P11442|CLH_RAT	185	7e-66	Clathrin heavy chain 1 OS=Rattus norvegicus GN=Cltc PE=1 SV=3	--	--	--	--	--	K04646	5e-133	321	pop:POPTR_567249	clathrin, heavy polypeptide	GO:0015031//protein transport	-	GO:0016020//membrane;GO:0009536//plastid
Unigene9207_PFWT_RNA-1	2.45379	up	1.3e-13	371	45	9.4427	gi|47834194|gb|AAT38818.1|	54.7	3e-07	membrane protein [Brassica juncea]	--	--	--	--	--	--	--	--	--	--	--	--	--	--	-	-	-
Unigene80384_PFWT_RNA-1	2.45096	up	5.94e-06	791	44	4.3305	gi|186511392|ref|NP_001118903.1|	364	1e-100	Rho guanyl-nucleotide exchange factor [Arabidopsis thaliana] >gi|134031902|gb|ABO45688.1| At4g00460 [Arabidopsis thaliana]	sp|Q9LQ89|ROGF2_ARATH	364	3e-100	Rop guanine nucleotide exchange factor 2 OS=Arabidopsis thaliana GN=ROPGEF2 PE=1 SV=2	--	--	--	--	--	--	--	--	--	--	-	GO:0005088//Ras guanyl-nucleotide exchange factor activity	-
Unigene67247_PFWT_RNA-1	2.44453	up	5.53e-05	398	51	9.9758	gi|115451649|ref|NP_001049425.1|	102	1e-21	Os03g0223700 [Oryza sativa Japonica Group] >gi|108706923|gb|ABF94718.1| HEAT repeat family protein, expressed [Oryza sativa (japonica cultivar-group)] >gi|113547896|dbj|BAF11339.1| Os03g0223700 [Oryza sativa Japonica Group]	sp|Q06708|VAC14_YEAST	60.5	3e-09	Vacuole morphology and inheritance protein 14 OS=Saccharomyces cerevisiae GN=VAC14 PE=1 SV=1	--	--	--	--	--	--	--	--	--	--	-	-	GO:0016020//membrane
Unigene31122_PFWT_RNA-1	2.43784	up	7.11e-15	180	156	67.4701	--	--	--	--	--	--	--	--	--	--	--	--	--	--	--	--	--	--	-	-	-
Unigene84059_PFWT_RNA-1	2.43515	up	5.46e-13	1157	613	41.2464	gi|4584429|emb|CAB40742.1|	484	1e-136	aquaglyceroporin; tonoplast intrinsic protein (TIPa) [Nicotiana tabacum]	sp|O82316|TIP41_ARATH	370	8e-102	Aquaporin TIP4-1 OS=Arabidopsis thaliana GN=TIP4-1 PE=2 SV=1	SP1778	102	2e-21	COG0580	Glycerol uptake facilitator and related permeases (Major Intrinsic Protein Family)	K09873	7e-103	370	ath:AT2G25810	aquaporin TIP	-	-	-
Unigene72960_PFWT_RNA-1	2.43389	up	5.13e-09	505	37	5.7039	gi|302142473|emb|CBI19676.3|	99.4	2e-20	unnamed protein product [Vitis vinifera]	--	--	--	--	--	--	--	--	--	--	--	--	--	--	-	-	-
Unigene24085_PFWT_RNA-1	2.42943	up	0.001897	156	50	24.952	--	--	--	--	--	--	--	--	--	--	--	--	--	--	--	--	--	--	-	-	-
Unigene35807_PFWT_RNA-1	2.42943	up	0.001897	194	2	0.8026	gi|222431077|gb|ACM50508.1|	80.9	4e-15	atypical receptor-like kinase 1 [Solanum lycopersicum]	sp|Q9FMD7|Y5659_ARATH	73.9	3e-13	Probable inactive receptor kinase At5g16590 OS=Arabidopsis thaliana GN=At5g16590 PE=1 SV=1	--	--	--	--	--	--	--	--	--	--	GO:0007167//enzyme linked receptor protein signaling pathway;GO:0009608//response to symbiont;GO:0006464//protein modification process	GO:0004672//protein kinase activity;GO:0016491//oxidoreductase activity;GO:0032559//adenyl ribonucleotide binding	GO:0005618//cell wall;GO:0031410//cytoplasmic vesicle;GO:0031225//anchored to membrane
Unigene37637_PFWT_RNA-1	2.42943	up	0.001897	199	14	5.4769	--	--	--	--	--	--	--	--	--	--	--	--	--	--	--	--	--	--	-	-	-
Unigene54852_PFWT_RNA-1	2.42943	up	0.001897	275	17	4.8126	gi|22327888|ref|NP_200462.2|	78.2	3e-14	APUM12 (ARABIDOPSIS PUMILIO 12); RNA binding / binding [Arabidopsis thaliana]	--	--	--	--	--	--	--	--	--	--	--	--	--	--	-	GO:0003676//nucleic acid binding	-
Unigene56085_PFWT_RNA-1	2.42943	up	0.001897	283	35	9.6281	--	--	--	--	--	--	--	--	--	--	--	--	--	--	--	--	--	--	-	-	-
Unigene63121_PFWT_RNA-1	2.42943	up	0.001897	344	18	4.0736	--	--	--	--	--	--	--	--	--	--	--	--	--	--	--	--	--	--	-	-	-
Unigene68046_PFWT_RNA-1	2.42943	up	1.67e-05	410	27	5.1267	gi|297814157|ref|XP_002874962.1|	129	1e-29	zinc finger family protein [Arabidopsis lyrata subsp. lyrata] >gi|297320799|gb|EFH51221.1| zinc finger family protein [Arabidopsis lyrata subsp. lyrata]	sp|Q9M115|ZDH16_ARATH	103	3e-22	Probable S-acyltransferase At4g01730 OS=Arabidopsis thaliana GN=At4g01730 PE=2 SV=1	--	--	--	--	--	--	--	--	--	--	-	-	-
Unigene70607_PFWT_RNA-1	2.42943	up	1.75e-07	455	49	8.3839	--	--	--	--	--	--	--	--	--	--	--	--	--	--	--	--	--	--	-	-	-
Unigene69508_PFWT_RNA-1	2.42181	up	7e-07	434	30	5.3813	--	--	--	--	--	--	--	--	--	--	--	--	--	--	--	--	--	--	-	-	-
Unigene8290_PFWT_RNA-1	2.42181	up	7e-07	434	50	8.9689	gi|147832538|emb|CAN74895.1|	70.5	6e-12	hypothetical protein [Vitis vinifera]	--	--	--	--	--	--	--	--	--	--	--	--	--	--	-	-	-
Unigene68779_PFWT_RNA-1	2.41854	up	6.44e-06	422	27	4.9809	gi|269969409|sp|C0LGP9.1|IMK3_ARATH	144	4e-34	RecName: Full=Probable leucine-rich repeat receptor-like protein kinase IMK3; AltName: Full=Protein INFLORESCENCE MERISTEM RECEPTOR-LIKE KINASE 3; AltName: Full=Protein MERISTEMATIC RECEPTOR-LIKE KINASE; Flags: Precursor >gi|224589602|gb|ACN59334.1| leucine-rich repeat receptor-like protein kinase [Arabidopsis thaliana]	sp|C0LGP9|IMK3_ARATH	144	2e-34	Probable leucine-rich repeat receptor-like protein kinase IMK3 OS=Arabidopsis thaliana GN=IMK3 PE=1 SV=1	--	--	--	--	--	--	--	--	--	--	-	-	-
Unigene75632_PFWT_RNA-1	2.41723	up	1.67e-11	578	50	6.7344	gi|678547|gb|AAA65637.1|	266	1e-70	peroxidase [Solanum lycopersicum]	sp|O23044|PER3_ARATH	233	6e-61	Peroxidase 3 OS=Arabidopsis thaliana GN=PER3 PE=1 SV=1	--	--	--	--	--	K00430	6e-62	233	ath:AT1G05260	peroxidase [EC:1.11.1.7]	-	-	-
Unigene4720_PFWT_RNA-1	2.41416	up	2.13e-08	490	18	2.8598	gi|15226607|ref|NP_182266.1|	184	7e-55	DNAJ heat shock N-terminal domain-containing protein [Arabidopsis thaliana]	--	--	--	--	--	--	--	--	--	--	--	--	--	--	-	-	-
Unigene43995_PFWT_RNA-1	2.41032	up	0.00036158	223	21	7.3312	--	--	--	--	--	--	--	--	--	--	--	--	--	--	--	--	--	--	-	-	-
Unigene50106_PFWT_RNA-1	2.41032	up	0.00036158	250	5	1.557	gi|240255538|ref|NP_190402.6|	94.4	4e-19	ATM (ATAXIA-TELANGIECTASIA MUTATED); 1-phosphatidylinositol-3-phosphate 5-kinase [Arabidopsis thaliana]	sp|Q9M3G7|ATM_ARATH	94.4	2e-19	Serine/threonine-protein kinase ATM OS=Arabidopsis thaliana GN=ATM PE=2 SV=1	--	--	--	--	--	K04728	1e-20	94.4	ath:AT3G48190	ataxia telangectasia mutated family protein [EC:2.7.11.1]	-	GO:0016740//transferase activity	-
Unigene53900_PFWT_RNA-1	2.41032	up	0.00036158	270	6	1.73	gi|164605533|dbj|BAF98599.1|	77	6e-14	CM0545.320.nc [Lotus japonicus]	sp|Q6DR24|Y3795_ARATH	52	1e-06	Uncharacterized protein At3g17950 OS=Arabidopsis thaliana GN=Y-3 PE=1 SV=1	--	--	--	--	--	--	--	--	--	--	-	-	-
Unigene67955_PFWT_RNA-1	2.41032	up	0.00036158	409	21	3.9972	--	--	--	--	--	--	--	--	--	--	--	--	--	--	--	--	--	--	-	-	-
Unigene69320_PFWT_RNA-1	2.41032	up	0.00036158	431	88	15.8952	--	--	--	--	--	--	--	--	--	--	--	--	--	--	--	--	--	--	-	-	-
Unigene63530_PFWT_RNA-1	2.39873	up	7.83e-05	348	52	11.6328	--	--	--	--	--	--	--	--	--	--	--	--	--	--	--	--	--	--	-	-	-
Unigene65781_PFWT_RNA-1	2.39873	up	7.83e-05	378	22	4.531	gi|238478319|ref|NP_001154301.1|	62	2e-09	armadillo/beta-catenin repeat family protein / kinesin motor family protein [Arabidopsis thaliana]	sp|Q9LPC6|ARK2_ARATH	62	1e-09	Armadillo repeat-containing kinesin-like protein 2 OS=Arabidopsis thaliana GN=ARK2 PE=1 SV=2	--	--	--	--	--	--	--	--	--	--	GO:0006468//protein amino acid phosphorylation;GO:0048513//organ development;GO:0008104//protein localization	GO:0004672//protein kinase activity;GO:0003774//motor activity	GO:0044444//cytoplasmic part
Unigene4954_PFWT_RNA-1	2.39449	up	3.51e-07	205	9	3.4178	gi|15240534|ref|NP_199780.1|	50.8	8e-10	UDP-glucoronosyl/UDP-glucosyl transferase family protein [Arabidopsis thaliana] >gi|8978266|dbj|BAA98157.1| anthocyanidin-3-glucoside rhamnosyltransferase-like [Arabidopsis thaliana] >gi|28951061|gb|AAO63454.1| At5g49690 [Arabidopsis thaliana]	--	--	--	--	--	--	--	--	--	--	--	--	--	--	-	GO:0016758//transferase activity, transferring hexosyl groups	-
Unigene63638_PFWT_RNA-1	2.38985	up	2.74e-13	350	278	61.8352	gi|115434568|ref|NP_001042042.1|	190	5e-48	Os01g0151700 [Oryza sativa Japonica Group] >gi|113531573|dbj|BAF03956.1| Os01g0151700 [Oryza sativa Japonica Group]	sp|Q8BYK4|RDH12_MOUSE	114	1e-25	Retinol dehydrogenase 12 OS=Mus musculus GN=Rdh12 PE=2 SV=1	Rv0068	97.4	5e-21	COG1028	Dehydrogenases with different specificities (related to short-chain alcohol dehydrogenases)	K00100	2e-13	70.9	olu:OSTLU_36252	[EC:1.1.1.-]	-	-	-
Unigene9560_PFWT_RNA-1	2.3779	up	2.51e-09	444	20	3.5068	gi|209954713|dbj|BAG80547.1|	170	4e-60	glycosyltransferase [Lycium barbarum]	sp|Q9SK82|COGT2_ARATH	124	1e-44	Cytokinin-O-glucosyltransferase 2 OS=Arabidopsis thaliana GN=UGT85A1 PE=1 SV=1	--	--	--	--	--	K13030	2e-31	92.8	sbi:SORBI_01g001220	cyanohydrin beta-glucosyltransferase [EC:2.4.1.85]	-	GO:0016757//transferase activity, transferring glycosyl groups	-
Unigene38452_PFWT_RNA-1	2.37379	up	2.67e-13	202	78	30.0609	gi|225432122|ref|XP_002263974.1|	131	2e-30	PREDICTED: similar to boron transporter [Vitis vinifera]	sp|Q9M1P7|BOR2_ARATH	130	2e-30	Probable boron transporter 2 OS=Arabidopsis thaliana GN=BOR2 PE=2 SV=1	--	--	--	--	--	--	--	--	--	--	GO:0010035//response to inorganic substance;GO:0006811//ion transport	GO:0015301//anion:anion antiporter activity;GO:0015562//efflux transmembrane transporter activity	GO:0044459//plasma membrane part;GO:0043231//intracellular membrane-bounded organelle;GO:0031224//intrinsic to membrane;GO:0043673
Unigene77988_PFWT_RNA-1	2.37312	up	3.52e-07	667	37	4.3185	gi|21553536|gb|AAM62629.1|	233	1e-60	receptor-like protein kinase [Arabidopsis thaliana]	sp|P43298|TMK1_ARATH	59.3	2e-08	Probable receptor protein kinase TMK1 OS=Arabidopsis thaliana GN=TMK1 PE=1 SV=1	--	--	--	--	--	K00924	2e-09	59.3	ath:AT1G66150	[EC:2.7.1.-]	GO:0008152//metabolic process	GO:0005488//binding;GO:0016491//oxidoreductase activity;GO:0004672//protein kinase activity	GO:0016020//membrane;GO:0031410//cytoplasmic vesicle
Unigene18570_PFWT_RNA-1	2.3685	up	4.32e-08	446	34	5.9348	--	--	--	--	--	--	--	--	--	--	--	--	--	--	--	--	--	--	-	-	-
Unigene71751_PFWT_RNA-1	2.36737	up	2.13e-08	477	81	13.2198	gi|75162430|sp|Q8W486.1|Y1491_ARATH	123	1e-27	RecName: Full=DUF246 domain-containing protein At1g04910 >gi|17065372|gb|AAL32840.1| Similar to auxin-independent growth promoter (axi 1) [Arabidopsis thaliana] >gi|31711926|gb|AAP68319.1| At1g04910 [Arabidopsis thaliana]	sp|Q8W486|Y1491_ARATH	123	6e-28	DUF246 domain-containing protein At1g04910 OS=Arabidopsis thaliana GN=At1g04910 PE=1 SV=1	--	--	--	--	--	--	--	--	--	--	GO:0006259//DNA metabolic process	GO:0046914//transition metal ion binding;GO:0003676//nucleic acid binding	GO:0043231//intracellular membrane-bounded organelle
Unigene76100_PFWT_RNA-1	2.3655	up	5.13e-09	594	44	5.7667	gi|45649132|gb|AAS75127.1|	317	8e-86	GSDL-motif lipase [Agave americana]	sp|Q9SVU5|GDL67_ARATH	301	2e-81	GDSL esterase/lipase At4g28780 OS=Arabidopsis thaliana GN=At4g28780 PE=2 SV=1	--	--	--	--	--	--	--	--	--	--	-	-	-
Unigene33362_PFWT_RNA-1	2.36184	up	6.93e-11	187	31	12.9056	gi|38091032|emb|CAE53273.1|	112	1e-24	1,3-beta-glucan glucanohydrolase [Solanum tuberosum]	sp|P23432|E13C_TOBAC	109	6e-24	Glucan endo-1,3-beta-glucosidase OS=Nicotiana tabacum GN=SP41A PE=1 SV=1	--	--	--	--	--	K01199	3e-10	60.1	ath:AT3G57260	glucan endo-1,3-beta-D-glucosidase [EC:3.2.1.39]	GO:0033554//cellular response to stress;GO:0044238//primary metabolic process	GO:0043167//ion binding;GO:0008422//beta-glucosidase activity	GO:0031012//extracellular matrix
Unigene10487_PFWT_RNA-1	2.35142	up	0.000563974	253	8	2.4617	--	--	--	--	--	--	--	--	--	--	--	--	--	--	--	--	--	--	-	-	-
Unigene12490_PFWT_RNA-1	2.35142	up	0.000115075	464	16	2.6845	gi|115439961|ref|NP_001044260.1|	110	8e-24	Os01g0751600 [Oryza sativa Japonica Group] >gi|15623855|dbj|BAB67914.1| lipase (class 3)-like protein [Oryza sativa Japonica Group] >gi|20160583|dbj|BAB89530.1| lipase (class 3)-like protein [Oryza sativa Japonica Group] >gi|113533791|dbj|BAF06174.1| Os01g0751600 [Oryza sativa Japonica Group]	--	--	--	--	--	--	--	--	--	--	--	--	--	--	-	-	-
Unigene26040_PFWT_RNA-1	2.35142	up	2.51e-09	163	56	26.7461	gi|41052474|dbj|BAD07484.1|	107	3e-23	PDR-type ABC transporter 2 [Nicotiana tabacum]	sp|Q76CU2|PDR1_TOBAC	105	7e-23	Pleiotropic drug resistance protein 1 OS=Nicotiana tabacum GN=PDR1 PE=2 SV=1	--	--	--	--	--	--	--	--	--	--	-	-	-
Unigene30973_PFWT_RNA-1	2.35142	up	2.77e-05	180	46	19.895	gi|22328797|ref|NP_193677.2|	58.9	2e-08	pectinacetylesterase family protein [Arabidopsis thaliana] >gi|50198791|gb|AAT70429.1| At4g19420 [Arabidopsis thaliana] >gi|52421285|gb|AAU45212.1| At4g19420 [Arabidopsis thaliana]	--	--	--	--	--	--	--	--	--	--	--	--	--	--	-	-	-
Unigene33213_PFWT_RNA-1	2.35142	up	0.000563974	187	2	0.8326	--	--	--	--	--	--	--	--	--	--	--	--	--	--	--	--	--	--	-	-	-
Unigene58791_PFWT_RNA-1	2.35142	up	0.000563974	303	12	3.0832	gi|289540896|gb|ADD09572.1|	73.6	7e-13	salt tolerance-like protein [Trifolium repens]	sp|Q9LQZ7|STHX_ARATH	70.9	2e-12	Probable salt tolerance-like protein At1g75540 OS=Arabidopsis thaliana GN=At1g75540 PE=1 SV=1	--	--	--	--	--	--	--	--	--	--	GO:0010468//regulation of gene expression;GO:0009743//response to carbohydrate stimulus	GO:0046914//transition metal ion binding	-
Unigene59236_PFWT_RNA-1	2.35142	up	0.000563974	307	11	2.7894	gi|15451607|gb|AAK98731.1|AC090485_10	80.9	4e-15	Putative retroelement [Oryza sativa Japonica Group]	--	--	--	--	--	--	--	--	--	--	--	--	--	--	GO:0006260//DNA replication;GO:0019538//protein metabolic process;GO:0006325//chromatin organization	GO:0003676//nucleic acid binding;GO:0004175//endopeptidase activity;GO:0034061	GO:0043231//intracellular membrane-bounded organelle
Unigene59548_PFWT_RNA-1	2.35142	up	0.000563974	309	10	2.5194	gi|87241454|gb|ABD33312.1|	152	1e-36	GCN5-related N-acetyltransferase; BRCT [Medicago truncatula]	--	--	--	--	--	--	--	--	--	--	--	--	--	--	-	GO:0016407//acetyltransferase activity	GO:0044464//cell part
Unigene60921_PFWT_RNA-1	2.35142	up	0.000563974	321	25	6.0631	gi|297839443|ref|XP_002887603.1|	70.9	4e-12	zinc finger (B-box type) family protein [Arabidopsis lyrata subsp. lyrata] >gi|297333444|gb|EFH63862.1| zinc finger (B-box type) family protein [Arabidopsis lyrata subsp. lyrata]	sp|Q9LQZ7|STHX_ARATH	69.3	7e-12	Probable salt tolerance-like protein At1g75540 OS=Arabidopsis thaliana GN=At1g75540 PE=1 SV=1	--	--	--	--	--	--	--	--	--	--	-	-	-
Unigene68612_PFWT_RNA-1	2.35142	up	0.000563974	419	54	10.0332	gi|30682691|ref|NP_196504.2|	131	2e-30	ATTOC64-V (ARABIDOPSIS THALIANA TRANSLOCON AT THE OUTER MEMBRANE OF CHLOROPLASTS 64-V); amidase/ binding / carbon-nitrogen ligase, with glutamine as amido-N-donor [Arabidopsis thaliana]	--	--	--	--	--	--	--	--	--	--	--	--	--	--	-	-	-
Unigene75683_PFWT_RNA-1	2.35142	up	8.52e-06	580	52	6.9797	--	--	--	--	--	--	--	--	--	--	--	--	--	--	--	--	--	--	-	-	-
Unigene78089_PFWT_RNA-1	2.35142	up	2.91e-10	671	92	10.6739	gi|255537111|ref|XP_002509622.1|	67.8	1e-10	conserved hypothetical protein [Ricinus communis] >gi|223549521|gb|EEF51009.1| conserved hypothetical protein [Ricinus communis]	--	--	--	--	--	--	--	--	--	K08874	5e-06	33.9	cre:CHLREDRAFT_141477	transformation/transcription domain-associated protein	-	-	-
Unigene78604_PFWT_RNA-1	2.35142	up	8.52e-06	695	42	4.7046	gi|297847698|ref|XP_002891730.1|	360	1e-98	dynamin family protein [Arabidopsis lyrata subsp. lyrata] >gi|297337572|gb|EFH67989.1| dynamin family protein [Arabidopsis lyrata subsp. lyrata]	sp|Q55AX0|DLPC_DICDI	140	1e-32	Dynamin-like protein C OS=Dictyostelium discoideum GN=dlpC PE=2 SV=2	SPBC1718.06	67.4	2e-11	COG0699	Predicted GTPases (dynamin-related)	K01528	9e-13	70.5	olu:OSTLU_29011	dynamin GTPase [EC:3.6.5.5]	-	GO:0017111//nucleoside-triphosphatase activity;GO:0032561//guanyl ribonucleotide binding	GO:0043231//intracellular membrane-bounded organelle
Unigene910_PFWT_RNA-1	2.35142	up	0.000563974	277	47	13.2092	--	--	--	--	--	--	--	--	--	--	--	--	--	--	--	--	--	--	-	-	-
Unigene48409_PFWT_RNA-1	2.34281	up	2.13e-12	243	101	32.3575	--	--	--	--	--	--	--	--	--	--	--	--	--	--	--	--	--	--	-	-	-
Unigene11505_PFWT_RNA-1	2.33993	up	2.91e-10	349	75	16.73	gi|116830643|gb|ABK28279.1|	62	2e-09	unknown [Arabidopsis thaliana]	--	--	--	--	--	--	--	--	--	--	--	--	--	--	-	-	-
Unigene10407_PFWT_RNA-1	2.33125	up	1.76e-07	322	62	14.9898	gi|18076679|emb|CAC84774.1|	126	8e-29	P70 protein [Nicotiana tabacum]	sp|Q9ZQC5|ICR2_ARATH	76.6	4e-14	Interactor of constitutive active ROPs 2, chloroplastic OS=Arabidopsis thaliana GN=ICR2 PE=1 SV=1	--	--	--	--	--	--	--	--	--	--	-	GO:0005515//protein binding	-
Unigene42028_PFWT_RNA-1	2.32105	up	1.05e-08	215	146	52.8657	gi|133711821|gb|ABO36638.1|	92.4	1e-18	defensin protein [Solanum lycopersicum] >gi|133711826|gb|ABO36642.1| defensin protein [Solanum pimpinellifolium]	sp|Q40901|DEF_PETIN	86.7	4e-17	Defensin-like protein OS=Petunia integrifolia PE=2 SV=1	--	--	--	--	--	--	--	--	--	--	GO:0001906//cell killing;GO:0006952//defense response	-	-
Unigene63134_PFWT_RNA-1	2.32105	up	3.69e-06	344	28	6.3366	--	--	--	--	--	--	--	--	--	--	--	--	--	--	--	--	--	--	-	-	-
Unigene64937_PFWT_RNA-1	2.32049	up	0	366	118	25.0992	gi|225441738|ref|XP_002277447.1|	63.5	7e-10	PREDICTED: hypothetical protein [Vitis vinifera]	--	--	--	--	--	--	--	--	--	--	--	--	--	--	-	-	-
Unigene60993_PFWT_RNA-1	2.31666	up	1.05e-05	322	18	4.3519	gi|290489914|gb|ADD31364.1|	138	2e-32	NADH-plastoquinone oxidoreductase subunit 4L protein [Ehretia acuminata]	sp|P06261|NU4LC_TOBAC	138	1e-32	NAD(P)H-quinone oxidoreductase subunit 4L, chloroplastic OS=Nicotiana tabacum GN=ndhE PE=3 SV=1	alr0226	87	7e-18	COG0713	NADH:ubiquinone oxidoreductase subunit 11 or 4L (chain K)	K05576	9e-31	128	ath:ArthCp076	NADH dehydrogenase I subunit 4L [EC:1.6.5.3]	GO:0051234//establishment of localization;GO:0022904//respiratory electron transport chain	GO:0016491//oxidoreductase activity;GO:0048037//cofactor binding	GO:0031224//intrinsic to membrane;GO:0009534//chloroplast thylakoid
Unigene72521_PFWT_RNA-1	2.31666	up	2.91e-10	494	49	7.722	gi|75245780|sp|Q8L883.1|LAX5_MEDTR	217	5e-56	RecName: Full=Auxin transporter-like protein 5; AltName: Full=AUX1-like protein 5; AltName: Full=MtLAX5 >gi|21586474|gb|AAM55306.1| auxin influx carrier protein [Medicago truncatula]	sp|Q8L883|LAX5_MEDTR	217	3e-56	Auxin transporter-like protein 5 OS=Medicago truncatula GN=LAX5 PE=2 SV=1	--	--	--	--	--	--	--	--	--	--	GO:0015837//amine transport;GO:0009755//hormone-mediated signaling pathway	GO:0015291//secondary active transmembrane transporter activity	GO:0031224//intrinsic to membrane
Unigene14311_PFWT_RNA-1	2.3149	up	0	1013	112	8.6073	gi|119331576|gb|ABL63114.1|	296	2e-79	DNA-binding protein [Catharanthus roseus]	sp|Q54RP6|DHKL_DICDI	55.1	8e-07	Hybrid signal transduction histidine kinase L OS=Dictyostelium discoideum GN=dhkL PE=3 SV=1	--	--	--	--	--	--	--	--	--	--	-	-	-
Unigene16773_PFWT_RNA-1	2.31078	up	3.86e-05	345	12	2.7078	gi|224084498|ref|XP_002307317.1|	141	3e-33	f-box family protein [Populus trichocarpa] >gi|222856766|gb|EEE94313.1| f-box family protein [Populus trichocarpa]	sp|Q9LSL6|DOF57_ARATH	120	2e-27	Dof zinc finger protein DOF5.7 OS=Arabidopsis thaliana GN=DOF5.7 PE=2 SV=1	--	--	--	--	--	--	--	--	--	--	-	-	-
Unigene53396_PFWT_RNA-1	2.31078	up	3.86e-05	267	20	5.8315	gi|115452545|ref|NP_001049873.1|	56.2	1e-07	Os03g0302900 [Oryza sativa Japonica Group] >gi|108707707|gb|ABF95502.1| expressed protein [Oryza sativa (japonica cultivar-group)] >gi|113548344|dbj|BAF11787.1| Os03g0302900 [Oryza sativa Japonica Group]	--	--	--	--	--	--	--	--	--	--	--	--	--	--	-	-	-
Unigene59116_PFWT_RNA-1	2.31078	up	3.86e-05	306	10	2.5441	--	--	--	--	--	--	--	--	--	--	--	--	--	--	--	--	--	--	-	-	-
Unigene64109_PFWT_RNA-1	2.31078	up	1.77e-07	356	43	9.4032	gi|119224822|dbj|BAF41218.1|	163	5e-40	cytochrome P450 [Solanum lycopersicum]	sp|Q6F4F5|C724B_ORYSJ	105	9e-23	Cytochrome P450 724B1 OS=Oryza sativa subsp. japonica GN=CYP724B1 PE=1 SV=1	--	--	--	--	--	K12639	6e-24	105	osa:4336116	cytochrome P450, family 724, subfamily B, polypeptide 1 [EC:1.14.-.-]	-	-	-
Unigene7474_PFWT_RNA-1	2.31078	up	3.86e-05	240	8	2.595	gi|124484389|dbj|BAF46305.1|	72.8	1e-12	pectinacetylesterase family protein [Ipomoea nil]	--	--	--	--	--	--	--	--	--	--	--	--	--	--	-	-	GO:0005618//cell wall
Unigene30359_PFWT_RNA-1	2.30252	up	0.000173663	178	13	5.6857	--	--	--	--	--	--	--	--	--	--	--	--	--	--	--	--	--	--	-	-	-
Unigene60940_PFWT_RNA-1	2.30252	up	0.000173663	322	40	9.6708	--	--	--	--	--	--	--	--	--	--	--	--	--	--	--	--	--	--	-	-	-
Unigene6100_PFWT_RNA-1	2.30252	up	0.000173663	418	22	4.0974	gi|48309991|gb|AAT41733.1|	133	7e-31	At2g32320 [Arabidopsis thaliana] >gi|53828575|gb|AAU94397.1| At2g32320 [Arabidopsis thaliana]	sp|Q9V3N8|THG1_DROME	104	1e-22	Probable tRNA(His) guanylyltransferase OS=Drosophila melanogaster GN=CG4103 PE=1 SV=1	SPCC63.07	95.9	2e-20	COG4021	Uncharacterized conserved protein	K10761	1e-32	134	vvi:100264494	tRNA(His) guanylyltransferase [EC:2.7.7.-]	-	GO:0016740//transferase activity	-
Unigene73525_PFWT_RNA-1	2.30252	up	0.000173663	519	28	4.2	--	--	--	--	--	--	--	--	--	--	--	--	--	--	--	--	--	--	-	-	-
Unigene75256_PFWT_RNA-1	2.30252	up	0.000173663	566	69	9.4906	gi|18424846|ref|NP_568990.1|	211	4e-54	FAS2 (FASCIATA 2); nucleotide binding / protein binding [Arabidopsis thaliana] >gi|14030689|gb|AAK53019.1|AF375435_1 AT5g64630/MUB3_15 [Arabidopsis thaliana] >gi|18491113|gb|AAL69523.1| AT5g64630/MUB3_15 [Arabidopsis thaliana]	sp|Q5R1S9|CAF1B_CHICK	102	1e-21	Chromatin assembly factor 1 subunit B OS=Gallus gallus GN=CHAF1B PE=1 SV=1	YBL008w	75.9	4e-14	COG2319	FOG: WD40 repeat	K10751	1e-60	229	vvi:100245389	chromatin assembly factor 1 subunit B	-	-	-
Unigene8007_PFWT_RNA-1	2.30252	up	0.000173663	324	41	9.8514	--	--	--	--	--	--	--	--	--	--	--	--	--	--	--	--	--	--	-	-	-
Unigene14190_PFWT_RNA-1	2.30044	up	3.4e-11	608	73	9.3471	gi|1335862|gb|AAC49294.1|	372	1e-102	clathrin heavy chain [Glycine max]	sp|P11442|CLH_RAT	232	1e-60	Clathrin heavy chain 1 OS=Rattus norvegicus GN=Cltc PE=1 SV=3	--	--	--	--	--	K04646	2e-107	384	vvi:100251869	clathrin, heavy polypeptide	-	-	-
Unigene2216_PFWT_RNA-1	2.29896	up	4.33e-08	467	38	6.3347	--	--	--	--	--	--	--	--	--	--	--	--	--	--	--	--	--	--	-	-	-
Unigene14677_PFWT_RNA-1	2.29698	up	1.68e-06	360	81	17.5163	gi|225445859|ref|XP_002278464.1|	80.5	5e-15	PREDICTED: similar to ATCNGC5 (CYCLIC NUCLEOTIDE GATED CHANNEL 5); calmodulin binding / cyclic nucleotide binding / potassium channel [Vitis vinifera]	sp|Q8RWS9|CNGC5_ARATH	58.2	2e-08	Probable cyclic nucleotide-gated ion channel 5 OS=Arabidopsis thaliana GN=CNGC5 PE=2 SV=1	--	--	--	--	--	K05391	1e-09	58.2	ath:AT5G57940	cyclic nucleotide gated channel, other eukaryote	-	-	-
Unigene15814_PFWT_RNA-1	2.29002	up	4.3e-06	303	15	3.854	gi|119224822|dbj|BAF41218.1|	128	3e-44	cytochrome P450 [Solanum lycopersicum]	sp|Q6F4F5|C724B_ORYSJ	88.6	2e-29	Cytochrome P450 724B1 OS=Oryza sativa subsp. japonica GN=CYP724B1 PE=1 SV=1	--	--	--	--	--	K12639	2e-30	88.6	osa:4336116	cytochrome P450, family 724, subfamily B, polypeptide 1 [EC:1.14.-.-]	GO:0016129;GO:0032501//multicellular organismal process;GO:0009646//response to absence of light	GO:0016709//oxidoreductase activity, acting on paired donors, with incorporation or reduction of molecular oxygen, NADH or NADPH as one donor, and incorporation of one atom of oxygen;GO:0005506//iron ion binding	GO:0031410//cytoplasmic vesicle
Unigene18407_PFWT_RNA-1	2.29002	up	2.67e-13	429	43	7.8032	gi|115453795|ref|NP_001050498.1|	94.4	4e-19	Os03g0565100 [Oryza sativa Japonica Group] >gi|113548969|dbj|BAF12412.1| Os03g0565100 [Oryza sativa Japonica Group]	--	--	--	--	--	--	--	--	--	K12669	3e-20	94	rcu:RCOM_0905660	oligosaccharyltransferase complex subunit gamma	-	-	-
Unigene31076_PFWT_RNA-1	2.29002	up	0.000886856	180	62	26.815	gi|255590599|ref|XP_002535310.1|	68.6	3e-12	conserved hypothetical protein [Ricinus communis] >gi|255590896|ref|XP_002535392.1| conserved hypothetical protein [Ricinus communis] >gi|223523262|gb|EEF26991.1| conserved hypothetical protein [Ricinus communis] >gi|223523475|gb|EEF27071.1| conserved hypothetical protein [Ricinus communis]	--	--	--	--	--	--	--	--	--	--	--	--	--	--	GO:0010467//gene expression	GO:0005198//structural molecule activity	GO:0043231//intracellular membrane-bounded organelle;GO:0033279
Unigene41633_PFWT_RNA-1	2.29002	up	5.98e-10	213	68	24.8536	--	--	--	--	--	--	--	--	--	--	--	--	--	--	--	--	--	--	-	-	-
Unigene47324_PFWT_RNA-1	2.29002	up	0.000886856	238	53	17.3364	--	--	--	--	--	--	--	--	--	--	--	--	--	--	--	--	--	--	-	-	-
Unigene50318_PFWT_RNA-1	2.29002	up	0.000886856	251	169	52.417	gi|115646816|gb|ABJ17128.1|	53.1	9e-07	At5g67020 [Arabidopsis thaliana]	--	--	--	--	--	--	--	--	--	--	--	--	--	--	-	-	-
Unigene79557_PFWT_RNA-1	2.29002	up	4.3e-06	745	43	4.4934	gi|19912731|dbj|BAB88648.1|	372	1e-102	microtubule bundling polypeptide TMBP200 [Nicotiana tabacum]	sp|Q14008|CKAP5_HUMAN	108	5e-23	Cytoskeleton-associated protein 5 OS=Homo sapiens GN=CKAP5 PE=1 SV=3	--	--	--	--	--	--	--	--	--	--	GO:0000919//cell plate formation;GO:0015031//protein transport	GO:0015631//tubulin binding	GO:0015630//microtubule cytoskeleton;GO:0044444//cytoplasmic part
Unigene4781_PFWT_RNA-1	2.28304	up	2.51e-09	496	66	10.3591	--	--	--	--	--	--	--	--	--	--	--	--	--	--	--	--	--	--	-	-	-
Unigene61967_PFWT_RNA-1	2.28304	up	2.51e-09	332	51	11.9589	gi|224155125|ref|XP_002337566.1|	51.2	4e-06	light harvesting protein 3 [Populus trichocarpa] >gi|222839577|gb|EEE77914.1| light harvesting protein 3 [Populus trichocarpa]	--	--	--	--	--	--	--	--	--	--	--	--	--	--	-	-	-
Unigene71134_PFWT_RNA-1	2.28104	up	1.38e-05	465	45	7.5339	gi|33621259|gb|AAQ23194.1|	126	1e-28	RPA 70kDa subunit [Pisum sativum]	sp|Q92372|RFA1_SCHPO	63.5	5e-10	Replication factor A protein 1 OS=Schizosaccharomyces pombe GN=ssb1 PE=1 SV=1	SPBC660.13c	63.5	1e-10	COG1599	Single-stranded DNA-binding replication protein A (RPA), large (70 kD) subunit and related ssDNA-binding proteins	K07466	2e-39	158	vvi:100268119	replication factor A1	GO:0007276//gamete generation;GO:0006310//DNA recombination;GO:0048229//gametophyte development;GO:0007140//male meiosis	GO:0003676//nucleic acid binding	GO:0043231//intracellular membrane-bounded organelle;GO:0000785//chromatin
Unigene45445_PFWT_RNA-1	2.28021	up	7.97e-14	230	227	76.8347	gi|38091032|emb|CAE53273.1|	141	3e-33	1,3-beta-glucan glucanohydrolase [Solanum tuberosum]	sp|P23432|E13C_TOBAC	129	4e-30	Glucan endo-1,3-beta-glucosidase OS=Nicotiana tabacum GN=SP41A PE=1 SV=1	--	--	--	--	--	K01199	6e-16	79	ath:AT3G57260	glucan endo-1,3-beta-D-glucosidase [EC:3.2.1.39]	GO:0033554//cellular response to stress;GO:0044238//primary metabolic process	GO:0043167//ion binding;GO:0008422//beta-glucosidase activity	GO:0031012//extracellular matrix
Unigene55932_PFWT_RNA-1	2.27501	up	9.95e-14	282	181	49.9676	gi|780785|gb|AAA97571.1|	182	8e-46	sucrose synthase [Solanum tuberosum]	sp|P10691|SUS1_SOLTU	182	4e-46	Sucrose synthase OS=Solanum tuberosum PE=2 SV=1	--	--	--	--	--	K00695	1e-27	117	ath:AT5G20830	sucrose synthase [EC:2.4.1.13]	-	-	-
Unigene51380_PFWT_RNA-1	2.26896	up	1.81e-07	256	75	22.8077	--	--	--	--	--	--	--	--	--	--	--	--	--	--	--	--	--	--	-	-	-
Unigene63112_PFWT_RNA-1	2.26703	up	6.71e-14	344	205	46.3932	gi|121663827|dbj|BAF44533.1|	159	1e-38	class IV chitinase [Nicotiana tabacum]	sp|Q7Y1Z0|CHI5_ORYSJ	125	6e-29	Chitinase 5 OS=Oryza sativa subsp. japonica GN=Cht5 PE=2 SV=1	--	--	--	--	--	K01183	4e-30	125	osa:4336265	chitinase [EC:3.2.1.14]	-	-	-
Unigene66529_PFWT_RNA-1	2.26549	up	4.21e-13	388	531	106.542	gi|297799590|ref|XP_002867679.1|	173	5e-43	hydrolase, alpha/beta fold family protein [Arabidopsis lyrata subsp. lyrata] >gi|297313515|gb|EFH43938.1| hydrolase, alpha/beta fold family protein [Arabidopsis lyrata subsp. lyrata]	--	--	--	--	--	--	--	--	--	--	--	--	--	--	-	-	-
Unigene73751_PFWT_RNA-1	2.26493	up	4.46e-13	525	787	116.701	gi|71726942|gb|AAZ39642.1|	343	6e-94	cytochrome P450 fatty acid omega-hydroxylase [Petunia x hybrida]	sp|O23066|C86A2_ARATH	281	1e-75	Cytochrome P450 86A2 OS=Arabidopsis thaliana GN=CYP86A2 PE=2 SV=1	AGc2890	84.3	1e-16	COG2124	Cytochrome P450	K00517	1e-74	275	ath:AT1G01600	[EC:1.14.-.-]	GO:0032787	GO:0005506//iron ion binding;GO:0016713;GO:0016712//oxidoreductase activity, acting on paired donors, with incorporation or reduction of molecular oxygen, reduced flavin or flavoprotein as one donor, and incorporation of one atom of oxygen	GO:0044464//cell part
Unigene10517_PFWT_RNA-1	2.26396	up	5.13e-09	1320	101	5.9567	gi|32489310|emb|CAE03706.1|	300	3e-88	OSJNBa0060B20.14 [Oryza sativa (japonica cultivar-group)]	--	--	--	--	--	--	--	--	--	--	--	--	--	--	-	-	-
Unigene3441_PFWT_RNA-1	2.26289	up	4.35e-08	548	41	5.8246	gi|18396347|ref|NP_564285.1|	134	1e-34	NPGR1 (NO POLLEN GERMINATION RELATED 1); calmodulin binding [Arabidopsis thaliana] >gi|9802536|gb|AAF99738.1|AC004557_17 F17L21.25 [Arabidopsis thaliana] >gi|16226498|gb|AAL16183.1|AF428415_1 At1g27460/F17L21_26 [Arabidopsis thaliana] >gi|33589668|gb|AAQ22600.1| At1g27460/F17L21_26 [Arabidopsis thaliana]	--	--	--	--	--	--	--	--	--	--	--	--	--	--	-	-	-
Unigene20864_PFWT_RNA-1	2.26123	up	0	1482	232	12.1871	gi|15228004|ref|NP_181808.1|	501	1e-140	AtRLP29 (Receptor Like Protein 29); protein binding [Arabidopsis thaliana] >gi|66792706|gb|AAY56455.1| At2g42800 [Arabidopsis thaliana]	sp|Q9SSD1|TMM_ARATH	213	2e-54	Protein TOO MANY MOUTHS OS=Arabidopsis thaliana GN=TMM PE=2 SV=1	alr0124_1	113	1e-24	COG4886	Leucine-rich repeat (LRR) protein	K13420	2e-40	163	vvi:100253808	LRR receptor-like serine/threonine-protein kinase FLS2 [EC:2.7.11.1]	-	-	-
Unigene15458_PFWT_RNA-1	2.25923	up	1.04e-13	1036	77	5.7862	gi|124359713|gb|ABD32380.2|	240	2e-62	Helix-loop-helix DNA-binding [Medicago truncatula]	sp|Q9C7T4|BH096_ARATH	222	3e-57	Transcription factor bHLH96 OS=Arabidopsis thaliana GN=BHLH96 PE=2 SV=1	--	--	--	--	--	K13422	4e-10	62.4	rcu:RCOM_0864470	transcription factor MYC2	GO:0010468//regulation of gene expression	-	GO:0043231//intracellular membrane-bounded organelle
Unigene19387_PFWT_RNA-1	2.25832	up	5.26e-06	538	31	4.4858	gi|42565106|ref|NP_188849.3|	137	5e-32	phototropic-responsive NPH3 protein-related [Arabidopsis thaliana]	sp|Q9FMF5|RPT3_ARATH	75.1	2e-13	Root phototropism protein 3 OS=Arabidopsis thaliana GN=RPT3 PE=1 SV=1	--	--	--	--	--	--	--	--	--	--	-	-	-
Unigene25924_PFWT_RNA-1	2.25832	up	5.26e-06	162	33	15.8584	gi|225544292|gb|ACN91542.1|	62	2e-09	anthocyanin permease 1 [Vitis vinifera]	--	--	--	--	--	--	--	--	--	--	--	--	--	--	-	-	-
Unigene56799_PFWT_RNA-1	2.25447	up	7.57e-14	288	526	142.185	--	--	--	--	--	--	--	--	--	--	--	--	--	--	--	--	--	--	-	-	-
Unigene15917_PFWT_RNA-1	2.25189	up	0.000266594	858	34	3.085	gi|47824950|gb|AAT38724.1|	58.2	2e-13	Putative retrotransposon protein, identical [Solanum demissum]	--	--	--	--	--	--	--	--	--	--	--	--	--	--	GO:0006260//DNA replication	GO:0046914//transition metal ion binding;GO:0003676//nucleic acid binding;GO:0034061	GO:0043229//intracellular organelle
Unigene5193_PFWT_RNA-1	2.25189	up	0.000266594	496	25	3.9239	gi|297813641|ref|XP_002874704.1|	99	2e-33	NADPH-dependent thioredoxin reductase B [Arabidopsis lyrata subsp. lyrata] >gi|297320541|gb|EFH50963.1| NADPH-dependent thioredoxin reductase B [Arabidopsis lyrata subsp. lyrata]	--	--	--	--	--	--	--	--	--	--	--	--	--	--	-	-	-
Unigene58710_PFWT_RNA-1	2.25189	up	0.000266594	302	28	7.2179	gi|157932074|gb|ABW05088.1|	168	2e-41	ovate-like protein [Nicotiana tabacum]	--	--	--	--	--	--	--	--	--	--	--	--	--	--	-	-	-
Unigene60691_PFWT_RNA-1	2.25189	up	0.000266594	319	26	6.3452	--	--	--	--	--	--	--	--	--	--	--	--	--	--	--	--	--	--	-	-	-
Unigene74212_PFWT_RNA-1	2.25189	up	0.000266594	536	35	5.0835	gi|238481004|ref|NP_001154279.1|	177	8e-44	binding [Arabidopsis thaliana]	sp|O75691|UTP20_HUMAN	78.6	2e-14	Small subunit processome component 20 homolog OS=Homo sapiens GN=UTP20 PE=1 SV=2	--	--	--	--	--	--	--	--	--	--	-	-	-
Unigene14714_PFWT_RNA-1	2.24759	up	3.4e-11	428	82	14.9152	gi|119331576|gb|ABL63114.1|	87	6e-17	DNA-binding protein [Catharanthus roseus]	sp|Q55F68|CYAD_DICDI	51.2	2e-06	Adenylate cyclase, terminal-differentiation specific OS=Dictyostelium discoideum GN=acrA PE=1 SV=1	--	--	--	--	--	--	--	--	--	--	-	-	-
Unigene73799_PFWT_RNA-1	2.24673	up	4.66e-14	526	215	31.8209	gi|124484389|dbj|BAF46305.1|	66.2	2e-10	pectinacetylesterase family protein [Ipomoea nil]	--	--	--	--	--	--	--	--	--	--	--	--	--	--	-	-	-
Unigene6951_PFWT_RNA-1	2.24624	up	0	1080	183	13.1913	gi|207083711|gb|ACI23247.1|	422	1e-127	COMPOUND INFLORESCENCE [Solanum lycopersicum] >gi|207083713|gb|ACI23248.1| COMPOUND INFLORESCENCE [Solanum lycopersicum]	sp|Q6X7J4|WOX9_ARATH	207	1e-52	WUSCHEL-related homeobox 9 OS=Arabidopsis thaliana GN=WOX9 PE=2 SV=1	--	--	--	--	--	--	--	--	--	--	GO:0009725//response to hormone stimulus;GO:0010468//regulation of gene expression;GO:0010073//meristem maintenance;GO:0006351//transcription, DNA-dependent;GO:0008283//cell proliferation;GO:0009793//embryonic development ending in seed dormancy	GO:0003677//DNA binding	GO:0043231//intracellular membrane-bounded organelle
Unigene18675_PFWT_RNA-1	2.24451	up	1.89e-05	460	47	7.9543	gi|297724275|ref|NP_001174501.1|	67.8	2e-13	Os05g0532500 [Oryza sativa Japonica Group] >gi|255676518|dbj|BAH93229.1| Os05g0532500 [Oryza sativa Japonica Group]	--	--	--	--	--	--	--	--	--	--	--	--	--	--	-	-	-
Unigene84774_PFWT_RNA-1	2.24351	up	2.66e-15	1294	237	14.2585	gi|115468724|ref|NP_001057961.1|	217	3e-55	Os06g0589500 [Oryza sativa Japonica Group] >gi|113596001|dbj|BAF19875.1| Os06g0589500 [Oryza sativa Japonica Group]	sp|P27864|RRP1_DROME	57.8	2e-07	Recombination repair protein 1 OS=Drosophila melanogaster GN=Rrp1 PE=1 SV=2	--	--	--	--	--	--	--	--	--	--	-	-	GO:0016020//membrane
Unigene17774_PFWT_RNA-1	2.24039	up	4.16e-12	850	92	8.4261	gi|297806755|ref|XP_002871261.1|	335	5e-91	extra sporogenous cells [Arabidopsis lyrata subsp. lyrata] >gi|297317098|gb|EFH47520.1| extra sporogenous cells [Arabidopsis lyrata subsp. lyrata]	sp|Q9LYN8|EXS_ARATH	332	1e-90	Leucine-rich repeat receptor protein kinase EXS OS=Arabidopsis thaliana GN=EXS PE=1 SV=1	alr0124_1	92.8	6e-19	COG4886	Leucine-rich repeat (LRR) protein	K13420	5e-41	164	ath:AT5G46330	LRR receptor-like serine/threonine-protein kinase FLS2 [EC:2.7.11.1]	-	-	-
Unigene48081_PFWT_RNA-1	2.24039	up	2.15e-06	241	5	1.6151	--	--	--	--	--	--	--	--	--	--	--	--	--	--	--	--	--	--	-	-	-
Unigene67161_PFWT_RNA-1	2.23963	up	7.66e-14	397	108	21.1784	gi|297830150|ref|XP_002882957.1|	167	3e-41	zinc finger (Ran-binding) family protein [Arabidopsis lyrata subsp. lyrata] >gi|297328797|gb|EFH59216.1| zinc finger (Ran-binding) family protein [Arabidopsis lyrata subsp. lyrata]	sp|O13801|YE04_SCHPO	70.9	2e-12	Uncharacterized RNA-binding protein C17H9.04c OS=Schizosaccharomyces pombe GN=SPAC17H9.04c PE=1 SV=1	--	--	--	--	--	--	--	--	--	--	-	GO:0046914//transition metal ion binding	GO:0044464//cell part
Unigene85719_PFWT_RNA-1	2.23777	up	1.42e-10	1560	131	6.5374	gi|186501175|ref|NP_179383.2|	879	0	binding / inositol or phosphatidylinositol kinase/ phosphotransferase, alcohol group as acceptor [Arabidopsis thaliana]	sp|Q10064|YAMB_SCHPO	227	2e-58	Uncharacterized PI3/PI4-kinase family protein C1F5.11c OS=Schizosaccharomyces pombe GN=SPAC1F5.11c PE=2 SV=1	SPAC1F5.11c	227	4e-59	COG5032	Phosphatidylinositol kinase and protein kinases of the PI-3 kinase family	K08874	0	921	rcu:RCOM_0870970	transformation/transcription domain-associated protein	GO:0006259//DNA metabolic process	GO:0016772//transferase activity, transferring phosphorus-containing groups;GO:0003676//nucleic acid binding	-
Unigene12025_PFWT_RNA-1	2.23461	up	2.14e-08	328	57	13.5288	--	--	--	--	--	--	--	--	--	--	--	--	--	--	--	--	--	--	-	-	-
Unigene13683_PFWT_RNA-1	2.23113	up	1.67e-11	638	115	14.0325	gi|297812493|ref|XP_002874130.1|	103	2e-21	transducin family protein [Arabidopsis lyrata subsp. lyrata] >gi|297319967|gb|EFH50389.1| transducin family protein [Arabidopsis lyrata subsp. lyrata]	sp|Q8H0T9|KTNB1_ARATH	103	1e-21	Katanin p80 WD40 repeat-containing subunit B1 homolog 1 OS=Arabidopsis thaliana GN=At5g23430 PE=2 SV=3	--	--	--	--	--	--	--	--	--	--	-	GO:0005488//binding	GO:0031461//cullin-RING ubiquitin ligase complex
Unigene19643_PFWT_RNA-1	2.22589	up	8.29e-05	577	37	4.9921	gi|7406426|emb|CAB85535.1|	61.6	6e-09	ubiquitin-protein ligase E3-alpha-like protein [Arabidopsis thaliana]	--	--	--	--	--	--	--	--	--	--	--	--	--	--	-	-	-
Unigene45381_PFWT_RNA-1	2.22589	up	6.78e-06	230	40	13.5392	gi|46402910|gb|AAL61611.2|AF401622_1	112	1e-24	gamma-glutamyltransferase [Allium cepa]	sp|P20735|GGT1_PIG	61.6	1e-09	Gamma-glutamyltranspeptidase 1 OS=Sus scrofa GN=GGT1 PE=2 SV=1	ECU05g1240	64.3	5e-11	COG0405	Gamma-glutamyltransferase	K00681	1e-28	120	pop:POPTR_760175	gamma-glutamyltranspeptidase [EC:2.3.2.2]	GO:0006950//response to stress;GO:0043094//cellular metabolic compound salvage;GO:0006749//glutathione metabolic process	GO:0047635;GO:0016755	GO:0005618//cell wall;GO:0005576//extracellular region;GO:0042579//microbody;GO:0009536//plastid
Unigene50220_PFWT_RNA-1	2.22589	up	8.29e-05	250	12	3.7368	gi|16326133|dbj|BAB70510.1|	103	5e-22	Myb [Nicotiana tabacum]	--	--	--	--	--	--	--	--	--	--	--	--	--	--	GO:0010468//regulation of gene expression	GO:0003676//nucleic acid binding	GO:0043231//intracellular membrane-bounded organelle
Unigene53727_PFWT_RNA-1	2.22589	up	8.29e-05	269	12	3.4729	gi|16326133|dbj|BAB70510.1|	116	9e-26	Myb [Nicotiana tabacum]	--	--	--	--	--	--	--	--	--	--	--	--	--	--	-	-	-
Unigene54927_PFWT_RNA-1	2.22589	up	0.00139901	276	6	1.6924	--	--	--	--	--	--	--	--	--	--	--	--	--	--	--	--	--	--	-	-	-
Unigene58425_PFWT_RNA-1	2.22589	up	0.00139901	300	22	5.709	gi|110741893|dbj|BAE98888.1|	120	5e-27	protein kinase like protein [Arabidopsis thaliana]	sp|C0LGE4|Y1124_ARATH	119	8e-27	Probable LRR receptor-like serine/threonine-protein kinase At1g12460 OS=Arabidopsis thaliana GN=At1g12460 PE=1 SV=1	--	--	--	--	--	K13420	1e-17	84.7	pop:POPTR_1075175	LRR receptor-like serine/threonine-protein kinase FLS2 [EC:2.7.11.1]	-	GO:0005488//binding;GO:0004672//protein kinase activity	GO:0016020//membrane
Unigene60538_PFWT_RNA-1	2.22589	up	0.00139901	318	19	4.6514	gi|225457241|ref|XP_002280995.1|	80.9	4e-15	PREDICTED: hypothetical protein [Vitis vinifera]	--	--	--	--	--	--	--	--	--	--	--	--	--	--	-	-	-
Unigene62534_PFWT_RNA-1	2.22589	up	8.29e-05	338	16	3.6852	gi|225349580|gb|ACN87684.1|	170	4e-42	kinase-like protein [Corylus avellana]	sp|Q9LMN6|WAK4_ARATH	159	5e-39	Wall-associated receptor kinase 4 OS=Arabidopsis thaliana GN=WAK4 PE=2 SV=1	YAR019c	53.5	9e-08	COG0515	Serine/threonine protein kinase	K00924	3e-20	93.2	ath:AT1G24650	[EC:2.7.1.-]	GO:0006464//protein modification process	GO:0046872//metal ion binding;GO:0004702//receptor signaling protein serine/threonine kinase activity;GO:0032559//adenyl ribonucleotide binding	-
Unigene69380_PFWT_RNA-1	2.22589	up	0.00139901	432	25	4.5052	gi|115448815|ref|NP_001048187.1|	99.8	9e-21	Os02g0760200 [Oryza sativa Japonica Group] >gi|113537718|dbj|BAF10101.1| Os02g0760200 [Oryza sativa Japonica Group]	--	--	--	--	--	--	--	--	--	--	--	--	--	--	-	-	-
Unigene9685_PFWT_RNA-1	2.22589	up	0.00139901	830	41	3.8456	gi|145337303|ref|NP_177055.2|	162	3e-67	2-oxoglutarate decarboxylase/ hydro-lyase/ magnesium ion binding / thiamin pyrophosphate binding [Arabidopsis thaliana]	sp|A1SRV2|MEND_PSYIN	97.4	5e-28	2-succinyl-5-enolpyruvyl-6-hydroxy-3-cyclohexene-1-carboxylate synthase OS=Psychromonas ingrahamii (strain 37) GN=menD PE=3 SV=1	alr0312	80.1	2e-24	COG1165	2-succinyl-6-hydroxy-2,4-cyclohexadiene-1-carboxylate synthase	K02551	9e-48	140	osa:4329786	2-succinyl-5-enolpyruvyl-6-hydroxy-3-cyclohexene-1-carboxylate synthase [EC:2.2.1.9]	GO:0009233	GO:0046914//transition metal ion binding;GO:0019842//vitamin binding;GO:0016744	-
Unigene85225_PFWT_RNA-1	2.22321	up	1.4e-14	1397	192	10.6995	gi|224072881|ref|XP_002303925.1|	659	0	RNA polymerase IV subunit [Populus trichocarpa] >gi|222841357|gb|EEE78904.1| RNA polymerase IV subunit [Populus trichocarpa]	sp|P17545|RPB1B_TRYBB	137	2e-31	DNA-directed RNA polymerase II subunit RPB1-B OS=Trypanosoma brucei brucei GN=TRP5.9 PE=1 SV=1	SPBC28F2.12	136	8e-32	COG0086	DNA-directed RNA polymerase, beta' subunit/160 kD subunit	K03006	3e-109	392	osa:4328330	DNA-directed RNA polymerase II subunit A [EC:2.7.7.6]	-	-	-
Unigene75175_PFWT_RNA-1	2.21525	up	1.22e-12	565	793	109.266	gi|924622|gb|AAA80495.1|	380	1e-105	endo-1,4-beta-glucanase precursor [Solanum lycopersicum]	sp|O81416|GUN17_ARATH	300	4e-81	Endoglucanase 17 OS=Arabidopsis thaliana GN=At4g02290 PE=2 SV=1	--	--	--	--	--	K01179	3e-54	207	osa:4347660	endoglucanase [EC:3.2.1.4]	-	-	-
Unigene74852_PFWT_RNA-1	2.21125	up	2.51e-09	554	45	6.3236	gi|297791333|ref|XP_002863551.1|	114	7e-25	methyladenine glycosylase family protein [Arabidopsis lyrata subsp. lyrata] >gi|297309386|gb|EFH39810.1| methyladenine glycosylase family protein [Arabidopsis lyrata subsp. lyrata]	--	--	--	--	--	--	--	--	--	K01246	1e-37	152	vvi:100256507	DNA-3-methyladenine glycosylase I [EC:3.2.2.20]	-	-	-
Unigene24933_PFWT_RNA-1	2.20991	up	0	159	179	87.6426	gi|195648004|gb|ACG43470.1|	68.2	3e-11	pectinacetylesterase precursor [Zea mays]	--	--	--	--	--	--	--	--	--	--	--	--	--	--	-	-	-
Unigene727_PFWT_RNA-1	2.20704	up	2.69e-05	340	53	12.1355	gi|8778728|gb|AAF79736.1|AC005106_17	75.5	2e-13	T25N20.11 [Arabidopsis thaliana]	sp|Q8GYD9|SDE3_ARATH	73.6	4e-13	Probable RNA helicase SDE3 OS=Arabidopsis thaliana GN=SDE3 PE=2 SV=1	--	--	--	--	--	--	--	--	--	--	GO:0045087//innate immune response	GO:0004386//helicase activity;GO:0000166//nucleotide binding	-
Unigene73230_PFWT_RNA-1	2.20704	up	2.69e-05	512	58	8.819	gi|224092168|ref|XP_002309491.1|	230	5e-60	cytochrome P450 [Populus trichocarpa] >gi|222855467|gb|EEE93014.1| cytochrome P450 [Populus trichocarpa]	sp|Q8HYN1|CP17A_PANTR	65.5	2e-10	Steroid 17-alpha-hydroxylase/17,20 lyase OS=Pan troglodytes GN=CYP17A1 PE=2 SV=1	--	--	--	--	--	K00517	3e-54	207	osa:4341325	[EC:1.14.-.-]	GO:0009813//flavonoid biosynthetic process;GO:0009933//meristem structural organization;GO:0010346;GO:0016109	GO:0016712//oxidoreductase activity, acting on paired donors, with incorporation or reduction of molecular oxygen, reduced flavin or flavoprotein as one donor, and incorporation of one atom of oxygen;GO:0005506//iron ion binding	GO:0043231//intracellular membrane-bounded organelle;GO:0031410//cytoplasmic vesicle
Unigene75880_PFWT_RNA-1	2.20185	up	1.42e-10	587	73	9.6815	gi|115477970|ref|NP_001062580.1|	197	7e-50	Os09g0114500 [Oryza sativa Japonica Group] >gi|113630813|dbj|BAF24494.1| Os09g0114500 [Oryza sativa Japonica Group]	sp|Q9QXL1|KI21B_MOUSE	116	9e-26	Kinesin-like protein KIF21B OS=Mus musculus GN=Kif21b PE=1 SV=1	ECU05g0060_1	61.6	9e-10	COG5059	Kinesin-like protein	K10395	2e-37	151	ppp:PHYPADRAFT_40278	kinesin family member 4/7/21/27	-	-	-
Unigene16880_PFWT_RNA-1	2.19942	up	0.000413278	359	32	6.9393	--	--	--	--	--	--	--	--	--	--	--	--	--	--	--	--	--	--	-	-	-
Unigene29291_PFWT_RNA-1	2.19942	up	1.07e-06	174	52	23.2656	--	--	--	--	--	--	--	--	--	--	--	--	--	--	--	--	--	--	-	-	-
Unigene54691_PFWT_RNA-1	2.19942	up	0.000413278	274	42	11.9332	--	--	--	--	--	--	--	--	--	--	--	--	--	--	--	--	--	--	-	-	-
Unigene62251_PFWT_RNA-1	2.19942	up	0.000413278	335	22	5.1125	--	--	--	--	--	--	--	--	--	--	--	--	--	--	--	--	--	--	-	-	-
Unigene67998_PFWT_RNA-1	2.19942	up	0.000413278	409	14	2.6648	--	--	--	--	--	--	--	--	--	--	--	--	--	--	--	--	--	--	-	-	-
Unigene61210_PFWT_RNA-1	2.19177	up	1.04e-13	324	14	3.3639	--	--	--	--	--	--	--	--	--	--	--	--	--	--	--	--	--	--	-	-	-
Unigene77456_PFWT_RNA-1	2.19099	up	4.53e-13	644	764	92.3564	gi|58891083|gb|AAW83046.1|	254	4e-67	CRABS CLAW [Nicotiana tabacum]	sp|Q8L925|CRC_ARATH	187	5e-47	Protein CRABS CLAW OS=Arabidopsis thaliana GN=CRC PE=1 SV=2	--	--	--	--	--	--	--	--	--	--	GO:0048437//floral organ development;GO:0010468//regulation of gene expression;GO:0009943//adaxial/abaxial axis specification	GO:0003676//nucleic acid binding	GO:0043231//intracellular membrane-bounded organelle
Unigene43595_PFWT_RNA-1	2.18967	up	4.64e-07	221	25	8.8066	gi|115466894|ref|NP_001057046.1|	92.4	1e-18	Os06g0194400 [Oryza sativa Japonica Group] >gi|75119282|sp|Q69V36.1|Y6944_ORYSJ RecName: Full=B3 domain-containing protein Os06g0194400 >gi|51090807|dbj|BAD35285.1| transcriptional factor B3-like [Oryza sativa Japonica Group] >gi|51091016|dbj|BAD35642.1| transcriptional factor B3-like [Oryza sativa Japonica Group] >gi|113595086|dbj|BAF18960.1| Os06g0194400 [Oryza sativa Japonica Group]	sp|Q69V36|Y6944_ORYSJ	92.4	7e-19	B3 domain-containing protein Os06g0194400 OS=Oryza sativa subsp. japonica GN=Os06g0194400 PE=2 SV=1	--	--	--	--	--	--	--	--	--	--	-	-	-
Unigene68812_PFWT_RNA-1	2.1887	up	1.67e-11	422	74	13.6514	gi|134142350|gb|ABO61511.1|	134	2e-31	LRR receptor-like protein kinase m1' [Malus x domestica]	sp|Q9SGP2|HSL1_ARATH	124	2e-28	Receptor-like protein kinase HSL1 OS=Arabidopsis thaliana GN=HSL1 PE=2 SV=1	--	--	--	--	--	K00924	3e-29	124	ath:AT1G28440	[EC:2.7.1.-]	-	-	-
Unigene26198_PFWT_RNA-1	2.18295	up	0	163	41	19.5819	gi|192764525|gb|ACF05806.1|	79.3	1e-14	PAE [Litchi chinensis]	--	--	--	--	--	--	--	--	--	--	--	--	--	--	-	-	-
Unigene23918_PFWT_RNA-1	2.1815	up	0.000125617	156	22	10.9789	gi|115444207|ref|NP_001045883.1|	89.7	9e-18	Os02g0147300 [Oryza sativa Japonica Group] >gi|113535414|dbj|BAF07797.1| Os02g0147300 [Oryza sativa Japonica Group]	--	--	--	--	--	--	--	--	--	--	--	--	--	--	GO:0006396//RNA processing	-	GO:0009536//plastid
Unigene27374_PFWT_RNA-1	2.1815	up	2.1e-07	167	45	20.9776	gi|73656868|gb|AAZ79373.1|	119	1e-26	internal-motor kinesin [Nicotiana tabacum]	sp|Q62909|KIF2C_RAT	75.5	1e-13	Kinesin-like protein KIF2C OS=Rattus norvegicus GN=Kif2c PE=2 SV=3	YPL155c	55.1	3e-08	COG5059	Kinesin-like protein	K10393	1e-26	114	rcu:RCOM_0681240	kinesin family member 2/24	GO:0007017//microtubule-based process;GO:0000904//cell morphogenesis involved in differentiation	GO:0003774//motor activity;GO:0032559//adenyl ribonucleotide binding	GO:0015630//microtubule cytoskeleton;GO:0044431//Golgi apparatus part;GO:0016020//membrane
Unigene53293_PFWT_RNA-1	2.1815	up	3.32e-06	266	67	19.6089	--	--	--	--	--	--	--	--	--	--	--	--	--	--	--	--	--	--	-	-	-
Unigene61017_PFWT_RNA-1	2.1815	up	2.1e-07	322	14	3.3848	--	--	--	--	--	--	--	--	--	--	--	--	--	--	--	--	--	--	-	-	-
Unigene8122_PFWT_RNA-1	2.1815	up	0.000125617	404	15	2.8905	gi|115474983|ref|NP_001061088.1|	155	1e-37	Os08g0169700 [Oryza sativa Japonica Group] >gi|113623057|dbj|BAF23002.1| Os08g0169700 [Oryza sativa Japonica Group]	--	--	--	--	--	--	--	--	--	--	--	--	--	--	-	-	GO:0043231//intracellular membrane-bounded organelle
Unigene12716_PFWT_RNA-1	2.17145	up	4.16e-12	415	50	9.3795	gi|297721227|ref|NP_001172976.1|	117	4e-26	Os02g0503300 [Oryza sativa Japonica Group] >gi|255670923|dbj|BAH91705.1| Os02g0503300 [Oryza sativa Japonica Group]	sp|Q9FNQ2|E13L2_ARATH	92.4	7e-19	Glucan endo-1,3-beta-glucosidase-like protein 2 OS=Arabidopsis thaliana GN=At5g61130 PE=1 SV=1	--	--	--	--	--	--	--	--	--	--	-	GO:0003824//catalytic activity	-
Unigene64899_PFWT_RNA-1	2.16856	up	3.95e-05	366	41	8.7209	gi|19570247|dbj|BAB86283.1|	134	2e-31	kinesin-like protein NACK1 [Nicotiana tabacum]	--	--	--	--	--	--	--	--	--	--	--	--	--	--	-	-	-
Unigene70677_PFWT_RNA-1	2.16856	up	3.95e-05	456	46	7.8533	gi|224108585|ref|XP_002314900.1|	236	9e-62	aminophospholipid ATPase [Populus trichocarpa] >gi|222863940|gb|EEF01071.1| aminophospholipid ATPase [Populus trichocarpa]	sp|Q9LI83|ALA10_ARATH	227	2e-59	Phospholipid-transporting ATPase 10 OS=Arabidopsis thaliana GN=ALA10 PE=1 SV=1	YAL026c	134	5e-32	COG0474	Cation transport ATPase	K01530	5e-65	243	vvi:100256123	phospholipid-translocating ATPase [EC:3.6.3.1]	GO:0009206;GO:0006869//lipid transport	GO:0042625//ATPase activity, coupled to transmembrane movement of ions;GO:0046872//metal ion binding;GO:0005548//phospholipid transporter activity;GO:0005515//protein binding;GO:0032559//adenyl ribonucleotide binding	GO:0031224//intrinsic to membrane;GO:0009526//plastid envelope
Unigene72764_PFWT_RNA-1	2.16856	up	3.95e-05	500	38	5.9166	gi|225438495|ref|XP_002275413.1|	68.9	2e-11	PREDICTED: hypothetical protein [Vitis vinifera]	--	--	--	--	--	--	--	--	--	--	--	--	--	--	-	-	-
Unigene85629_PFWT_RNA-1	2.16856	up	1.69e-13	1522	663	33.9124	gi|224133550|ref|XP_002321602.1|	195	2e-48	anion exchanger family protein [Populus trichocarpa] >gi|222868598|gb|EEF05729.1| anion exchanger family protein [Populus trichocarpa]	sp|Q9M1P7|BOR2_ARATH	191	2e-47	Probable boron transporter 2 OS=Arabidopsis thaliana GN=BOR2 PE=2 SV=1	--	--	--	--	--	--	--	--	--	--	GO:0010035//response to inorganic substance;GO:0006811//ion transport	GO:0015301//anion:anion antiporter activity;GO:0015562//efflux transmembrane transporter activity	GO:0044459//plasma membrane part;GO:0043231//intracellular membrane-bounded organelle;GO:0031224//intrinsic to membrane;GO:0043673
Unigene25363_PFWT_RNA-1	2.16501	up	5.29e-07	160	45	21.8953	gi|238481186|ref|NP_001154692.1|	59.3	1e-08	macrophage migration inhibitory factor family protein / MIF family protein [Arabidopsis thaliana]	--	--	--	--	--	--	--	--	--	--	--	--	--	--	-	-	-
Unigene79578_PFWT_RNA-1	2.16501	up	1.97e-13	746	56	5.844	gi|292630778|sp|Q9FFN2.2|GLYT3_ARATH	349	2e-95	RecName: Full=Probable glycosyltransferase At5g03795	sp|Q9FFN2|GLYT3_ARATH	349	1e-95	Probable glycosyltransferase At5g03795 OS=Arabidopsis thaliana GN=At5g03795 PE=3 SV=2	--	--	--	--	--	K02366	8e-10	60.8	ppp:PHYPADRAFT_123994	glucuronyl/N-acetylglucosaminyl transferase EXT1 [EC:2.4.1.224 2.4.1.225]	-	GO:0016757//transferase activity, transferring glycosyl groups	GO:0044464//cell part
Unigene1770_PFWT_RNA-1	2.16335	up	2.23e-08	456	41	6.9997	gi|3183991|emb|CAA06414.1|	207	1e-58	P69F protein [Solanum lycopersicum]	sp|O65351|SUBL_ARATH	60.1	5e-09	Subtilisin-like protease OS=Arabidopsis thaliana GN=ARA12 PE=1 SV=1	--	--	--	--	--	K01342	3e-11	64.3	osa:4334194	subtilisin [EC:3.4.21.62]	-	-	-
Unigene23760_PFWT_RNA-1	2.16335	up	6.31e-13	155	40	20.0904	gi|1431629|emb|CAA67728.1|	67	6e-11	pectinacetylesterase precursor [Vigna radiata var. radiata]	--	--	--	--	--	--	--	--	--	--	--	--	--	--	-	-	-
Unigene73933_PFWT_RNA-1	2.16239	up	1.23e-09	529	64	9.4185	gi|18408744|ref|NP_566913.1|	210	8e-54	copper-binding family protein [Arabidopsis thaliana]	--	--	--	--	--	--	--	--	--	--	--	--	--	--	-	-	-
Unigene35065_PFWT_RNA-1	2.16064	up	2.66e-15	192	208	84.3376	gi|71726942|gb|AAZ39642.1|	112	1e-24	cytochrome P450 fatty acid omega-hydroxylase [Petunia x hybrida]	sp|O23066|C86A2_ARATH	91.7	1e-18	Cytochrome P450 86A2 OS=Arabidopsis thaliana GN=CYP86A2 PE=2 SV=1	--	--	--	--	--	K00517	3e-19	89.7	ath:AT1G01600	[EC:1.14.-.-]	-	-	-
Unigene10977_PFWT_RNA-1	2.15878	up	0.00220636	242	12	3.8603	--	--	--	--	--	--	--	--	--	--	--	--	--	--	--	--	--	--	-	-	-
Unigene1465_PFWT_RNA-1	2.15878	up	1.29e-05	546	43	6.1311	gi|9759281|dbj|BAB09746.1|	240	8e-63	receptor protein kinase-like [Arabidopsis thaliana] >gi|224589717|gb|ACN59390.1| leucine-rich repeat receptor-like protein kinase [Arabidopsis thaliana]	sp|Q9FII5|Y5148_ARATH	202	1e-51	Probable leucine-rich repeat receptor-like protein kinase At5g61480 OS=Arabidopsis thaliana GN=At5g61480 PE=1 SV=1	alr0124_1	65.5	5e-11	COG4886	Leucine-rich repeat (LRR) protein	K00924	8e-37	149	ath:AT1G75820	[EC:2.7.1.-]	-	-	-
Unigene18035_PFWT_RNA-1	2.15878	up	0.00220636	413	31	5.8435	gi|240255337|ref|NP_187941.5|	134	1e-34	binding [Arabidopsis thaliana]	--	--	--	--	--	--	--	--	--	K06699	9e-48	177	pop:POPTR_753786	proteasome activator subunit 4	-	-	-
Unigene18273_PFWT_RNA-1	2.15878	up	0.00220636	414	39	7.3337	gi|147790352|emb|CAN76673.1|	70.1	5e-14	hypothetical protein [Vitis vinifera]	sp|Q54UL8|MPS1_DICDI	52.4	9e-07	Probable serine/threonine-protein kinase mps1 OS=Dictyostelium discoideum GN=mps1 PE=3 SV=1	--	--	--	--	--	--	--	--	--	--	-	-	-
Unigene51273_PFWT_RNA-1	2.15878	up	0.00220636	255	7	2.1371	--	--	--	--	--	--	--	--	--	--	--	--	--	--	--	--	--	--	-	-	-
Unigene54872_PFWT_RNA-1	2.15878	up	0.00220636	275	10	2.8309	gi|224004800|ref|XP_002296051.1|	55.8	1e-07	predicted protein [Thalassiosira pseudonana CCMP1335] >gi|209586083|gb|ACI64768.1| predicted protein [Thalassiosira pseudonana CCMP1335]	sp|Q55BK3|Y1118_DICDI	62.4	8e-10	Bromodomain-containing protein DDB_G0271118 OS=Dictyostelium discoideum GN=DDB_G0271118 PE=4 SV=1	DR1893	53.9	7e-08	COG0652	Peptidyl-prolyl cis-trans isomerase (rotamase) - cyclophilin family	--	--	--	--	--	-	-	-
Unigene55616_PFWT_RNA-1	2.15878	up	0.00220636	280	14	3.8925	gi|224125802|ref|XP_002329721.1|	67.8	4e-11	c4-dicarboxylate transporter/malic acid transport protein [Populus trichocarpa] >gi|222870629|gb|EEF07760.1| c4-dicarboxylate transporter/malic acid transport protein [Populus trichocarpa]	--	--	--	--	--	--	--	--	--	--	--	--	--	--	-	-	-
Unigene56974_PFWT_RNA-1	2.15878	up	0.00220636	289	22	5.9263	gi|15219665|ref|NP_171911.1|	65.9	1e-10	C2 domain-containing protein [Arabidopsis thaliana] >gi|3142295|gb|AAC16746.1| Strong similarity to phosphoribosylanthranilate transferase gb|D86180 from Pisum sativum [Arabidopsis thaliana]	--	--	--	--	--	--	--	--	--	--	--	--	--	--	-	-	GO:0044464//cell part
Unigene57411_PFWT_RNA-1	2.15878	up	0.00220636	293	11	2.9227	--	--	--	--	--	--	--	--	--	--	--	--	--	--	--	--	--	--	-	-	-
Unigene68947_PFWT_RNA-1	2.15878	up	0.00220636	424	22	4.0394	gi|42568941|ref|NP_178551.2|	141	3e-43	ankyrin repeat family protein [Arabidopsis thaliana]	sp|Q5XIU1|ABTB1_RAT	56.6	5e-08	Ankyrin repeat and BTB/POZ domain-containing protein 1 OS=Rattus norvegicus GN=Abtb1 PE=2 SV=1	SPAC13D6.04c	48.9	3e-06	COG0666	FOG: Ankyrin repeat	--	--	--	--	--	-	-	-
Unigene69132_PFWT_RNA-1	2.15878	up	0.00220636	428	20	3.6379	gi|79507158|ref|NP_196044.2|	216	8e-56	ELF6 (EARLY FLOWERING 6); transcription factor [Arabidopsis thaliana] >gi|50513175|gb|AAT77780.1| early flowering 6 [Arabidopsis thaliana]	sp|A1A5Q5|KDM4D_RAT	67	4e-11	Lysine-specific demethylase 4D OS=Rattus norvegicus GN=Kdm4d PE=2 SV=1	--	--	--	--	--	K11446	9e-15	75.9	ppp:PHYPADRAFT_93001	histone demethylase JARID1 [EC:1.14.11.-]	GO:0070076//histone lysine demethylation;GO:0003006//reproductive developmental process;GO:0048827//phyllome development;GO:0000902//cell morphogenesis;GO:0010468//regulation of gene expression;GO:0048581;GO:0009725//response to hormone stimulus;GO:0016573//histone acetylation	GO:0046914//transition metal ion binding	GO:0043231//intracellular membrane-bounded organelle
Unigene6915_PFWT_RNA-1	2.15878	up	0.00220636	595	23	3.0093	gi|160892403|gb|ABX52081.1|	210	8e-54	RRP6-like protein 3 [Arabidopsis thaliana]	sp|P56960|EXOSX_MOUSE	102	1e-21	Exosome component 10 OS=Mus musculus GN=Exosc10 PE=1 SV=1	YOR001w_2	76.3	3e-14	COG0349	Ribonuclease D	K12591	3e-28	121	ath:AT5G35910	exosome complex exonuclease RRP6 [EC:3.1.13.-]	GO:0034641//cellular nitrogen compound metabolic process	GO:0005488//binding;GO:0004527//exonuclease activity	GO:0044464//cell part
Unigene69192_PFWT_RNA-1	2.15878	up	1.29e-05	429	15	2.722	gi|87240901|gb|ABD32759.1|	72.4	1e-12	Protein kinase [Medicago truncatula]	--	--	--	--	--	--	--	--	--	K08857	1e-13	72	vvi:100258125	NIMA (never in mitosis gene a)-related kinase [EC:2.7.11.1]	-	GO:0016740//transferase activity	-
Unigene72538_PFWT_RNA-1	2.15878	up	0.00220636	495	26	4.0891	gi|115484979|ref|NP_001067633.1|	204	3e-52	Os11g0256100 [Oryza sativa Japonica Group] >gi|62734753|gb|AAX96862.1| Similar to selenium-binding protein [Oryza sativa Japonica Group] >gi|113644855|dbj|BAF27996.1| Os11g0256100 [Oryza sativa Japonica Group]	sp|Q9SY02|PP301_ARATH	181	3e-45	Pentatricopeptide repeat-containing protein At4g02750 OS=Arabidopsis thaliana GN=PCMP-H24 PE=2 SV=1	--	--	--	--	--	K03798	3e-32	134	rcu:RCOM_0340700	cell division protease FtsH [EC:3.4.24.-]	-	-	GO:0043231//intracellular membrane-bounded organelle
Unigene73278_PFWT_RNA-1	2.15878	up	0.00220636	513	42	6.3737	gi|237780684|gb|ACR19334.1|	75.9	2e-13	N-acetyl-glutamate synthase [Solanum lycopersicum]	--	--	--	--	--	--	--	--	--	--	--	--	--	--	-	-	-
Unigene82173_PFWT_RNA-1	2.15878	up	2.3e-07	930	67	5.6086	gi|2887280|emb|CAA05207.1|	444	1e-124	DNA (cytosine-5)-methyltransferase [Solanum lycopersicum]	sp|B1Q3J6|DNM1B_ORYSJ	264	6e-70	DNA (cytosine-5)-methyltransferase 1B OS=Oryza sativa subsp. japonica GN=MET1B PE=2 SV=1	--	--	--	--	--	K00558	2e-86	315	vvi:100251127	DNA (cytosine-5-)-methyltransferase [EC:2.1.1.37]	-	-	-
Unigene20339_PFWT_RNA-1	2.15473	up	5.23e-09	782	44	4.3803	gi|15230255|ref|NP_189146.1|	220	2e-56	CDC45 (cell division cycle 45) [Arabidopsis thaliana] >gi|9294166|dbj|BAB02068.1| CDC45 (cell division cycle 45) -like protein [Arabidopsis thaliana]	sp|Q99107|TSD2_USTMA	71.6	5e-12	Protein TSD2 OS=Ustilago maydis GN=TSD2 PE=2 SV=1	--	--	--	--	--	K06628	1e-69	259	pop:POPTR_666600	cell division control protein 45	GO:0007275//multicellular organismal development;GO:0006260//DNA replication	-	-
Unigene52972_PFWT_RNA-1	2.15473	up	5.23e-09	264	29	8.5517	gi|83853813|gb|ABC47846.1|	84.7	3e-16	N-hydroxycinnamoyl/benzoyltransferase 4 [Glycine max]	sp|Q9SND9|Y3028_ARATH	57	4e-08	Uncharacterized acetyltransferase At3g50280 OS=Arabidopsis thaliana GN=At3g50280 PE=1 SV=1	--	--	--	--	--	--	--	--	--	--	-	-	-
Unigene46805_PFWT_RNA-1	2.15029	up	0	236	104	34.3068	gi|297850406|ref|XP_002893084.1|	162	8e-40	tubulin beta-5 chain [Arabidopsis lyrata subsp. lyrata] >gi|297338926|gb|EFH69343.1| tubulin beta-5 chain [Arabidopsis lyrata subsp. lyrata]	sp|P93176|TBB_HORVU	162	5e-40	Tubulin beta chain OS=Hordeum vulgare GN=TUBB PE=2 SV=1	ECU03g0820i	141	3e-34	COG5023	Tubulin	K07375	3e-41	162	zma:542416	tubulin beta	-	-	-
Unigene66413_PFWT_RNA-1	2.14497	up	1.62e-06	387	33	6.6384	gi|223452361|gb|ACM89508.1|	195	1e-49	NAK-type protein kinase [Glycine max]	sp|P43298|TMK1_ARATH	194	1e-49	Probable receptor protein kinase TMK1 OS=Arabidopsis thaliana GN=TMK1 PE=1 SV=1	--	--	--	--	--	K00924	1e-50	194	ath:AT1G66150	[EC:2.7.1.-]	-	-	-
Unigene70469_PFWT_RNA-1	2.14497	up	0.000643594	452	26	4.4781	--	--	--	--	--	--	--	--	--	--	--	--	--	--	--	--	--	--	-	-	-
Unigene74625_PFWT_RNA-1	2.14497	up	1.62e-06	548	29	4.1198	gi|225443373|ref|XP_002266961.1|	77.8	7e-14	PREDICTED: hypothetical protein [Vitis vinifera]	--	--	--	--	--	--	--	--	--	--	--	--	--	--	-	-	-
Unigene7764_PFWT_RNA-1	2.14497	up	1.62e-06	467	46	7.6683	gi|255563729|ref|XP_002522866.1|	48.9	2e-12	conserved hypothetical protein [Ricinus communis] >gi|223537950|gb|EEF39564.1| conserved hypothetical protein [Ricinus communis]	--	--	--	--	--	--	--	--	--	--	--	--	--	--	-	-	-
Unigene75294_PFWT_RNA-1	2.14372	up	1.14e-13	567	310	42.5636	gi|124484377|dbj|BAF46299.1|	137	8e-32	extensin like protein [Ipomoea nil]	sp|P14009|14KD_DAUCA	126	8e-29	14 kDa proline-rich protein DC2.15 OS=Daucus carota PE=2 SV=1	--	--	--	--	--	--	--	--	--	--	-	-	-
Unigene17917_PFWT_RNA-1	2.13992	up	6.31e-07	717	36	3.9088	gi|224122778|ref|XP_002330477.1|	159	2e-41	histone acetyltransferase [Populus trichocarpa] >gi|222871889|gb|EEF09020.1| histone acetyltransferase [Populus trichocarpa]	sp|Q9C5X9|HAC1_ARATH	132	8e-33	Histone acetyltransferase HAC1 OS=Arabidopsis thaliana GN=HAC1 PE=1 SV=1	--	--	--	--	--	K04498	1e-51	191	vvi:100251243	E1A/CREB-binding protein [EC:2.3.1.48]	GO:0009791//post-embryonic development;GO:0043543//protein amino acid acylation;GO:0006351//transcription, DNA-dependent	GO:0004468//lysine N-acetyltransferase activity;GO:0046914//transition metal ion binding;GO:0008134//transcription factor binding	GO:0043231//intracellular membrane-bounded organelle
Unigene36073_PFWT_RNA-1	2.13992	up	6.31e-07	195	5	1.9962	gi|113205243|gb|AAT39312.2|	63.9	5e-10	Major Facilitator Superfamily protein [Solanum demissum]	sp|Q9M390|PTR1_ARATH	56.2	6e-08	Peptide transporter PTR1 OS=Arabidopsis thaliana GN=PTR1 PE=2 SV=1	--	--	--	--	--	K03305	6e-08	52.4	vvi:100262103	proton-dependent oligopeptide transporter, POT family	-	-	-
Unigene12722_PFWT_RNA-1	2.13715	up	5.82e-14	1538	301	15.2359	gi|115452033|ref|NP_001049617.1|	386	1e-106	Os03g0260000 [Oryza sativa Japonica Group] >gi|113548088|dbj|BAF11531.1| Os03g0260000 [Oryza sativa Japonica Group]	sp|Q6TKS7|MX_CTEID	187	3e-54	Interferon-induced GTP-binding protein Mx OS=Ctenopharyngodon idella GN=mx PE=2 SV=1	SPAC767.01c	134	1e-37	COG0699	Predicted GTPases (dynamin-related)	K01528	1e-34	144	olu:OSTLU_29011	dynamin GTPase [EC:3.6.5.5]	-	-	-
Unigene49984_PFWT_RNA-1	2.1357	up	0.000192487	249	47	14.6946	--	--	--	--	--	--	--	--	--	--	--	--	--	--	--	--	--	--	-	-	-
Unigene65543_PFWT_RNA-1	2.1357	up	0.000192487	374	18	3.7468	gi|115381106|gb|ABI96217.1|	182	8e-46	NBS-LRR resistance protein-like protein [Solanum lycopersicum]	--	--	--	--	--	--	--	--	--	--	--	--	--	--	GO:0012501//programmed cell death;GO:0006950//response to stress	GO:0032559//adenyl ribonucleotide binding	-
Unigene7718_PFWT_RNA-1	2.1357	up	0.000192487	700	27	3.0028	gi|15219527|ref|NP_177512.1|	126	5e-59	pentatricopeptide (PPR) repeat-containing protein [Arabidopsis thaliana] >gi|75169780|sp|Q9C9U0.1|PP118_ARATH RecName: Full=Pentatricopeptide repeat-containing protein At1g73710	sp|Q9C9U0|PP118_ARATH	126	3e-59	Pentatricopeptide repeat-containing protein At1g73710 OS=Arabidopsis thaliana GN=At1g73710 PE=2 SV=1	--	--	--	--	--	--	--	--	--	--	-	-	GO:0009536//plastid
Unigene79982_PFWT_RNA-1	2.13516	up	0	767	547	55.5202	gi|115483108|ref|NP_001065147.1|	266	3e-70	Os10g0532200 [Oryza sativa Japonica Group] >gi|31433240|gb|AAP54782.1| hydrolase, alpha/beta fold family protein, expressed [Oryza sativa (japonica cultivar-group)] >gi|113639756|dbj|BAF27061.1| Os10g0532200 [Oryza sativa Japonica Group]	sp|Q8TB40|ABHD4_HUMAN	53.5	1e-06	Abhydrolase domain-containing protein 4 OS=Homo sapiens GN=ABHD4 PE=2 SV=1	AF0865	55.1	1e-07	COG0596	Predicted hydrolases or acyltransferases (alpha/beta hydrolase superfamily)	--	--	--	--	--	-	-	-
Unigene19972_PFWT_RNA-1	2.13175	up	0	1647	346	16.3547	gi|1655545|emb|CAA65828.1|	600	0	endo-beta-1,4-glucanase [Capsicum annuum]	sp|P05522|GUN1_PERAE	475	0	Endoglucanase 1 OS=Persea americana GN=CEL1 PE=2 SV=1	--	--	--	--	--	K01179	8e-159	350	osa:4347660	endoglucanase [EC:3.2.1.4]	GO:0009251//glucan catabolic process;GO:0003006//reproductive developmental process	GO:0004553//hydrolase activity, hydrolyzing O-glycosyl compounds	GO:0043231//intracellular membrane-bounded organelle
Unigene20922_PFWT_RNA-1	2.13172	up	0	4427	1405	24.7073	gi|225435610|ref|XP_002283298.1|	2623	0	PREDICTED: similar to Callose synthase 3 [Vitis vinifera]	sp|Q9LXT9|CALS3_ARATH	2490	0	Callose synthase 3 OS=Arabidopsis thaliana GN=CALS3 PE=2 SV=2	--	--	--	--	--	K11000	0	2623	vvi:100265625	callose synthase [EC:2.4.1.-]	GO:0006074	GO:0035251//UDP-glucosyltransferase activity	GO:0043234//protein complex;GO:0016020//membrane
Unigene54262_PFWT_RNA-1	2.12903	up	5.91e-05	272	17	4.8656	--	--	--	--	--	--	--	--	--	--	--	--	--	--	--	--	--	--	-	-	-
Unigene61111_PFWT_RNA-1	2.12636	up	2.37e-08	323	64	15.4254	gi|82470789|gb|ABB77431.1|	140	6e-33	non-S-locus F-box-like protein 2011 [Petunia integrifolia subsp. inflata]	sp|Q9FV02|SKIP3_ARATH	92	1e-18	F-box protein SKIP3 OS=Arabidopsis thaliana GN=SKIP3 PE=1 SV=2	--	--	--	--	--	--	--	--	--	--	-	-	-
Unigene20928_PFWT_RNA-1	2.12239	up	3.85e-13	2543	498	15.2455	gi|268376309|gb|ACZ04920.1|	1111	0	argonaute 4-like protein [Pelargonium x hortorum]	sp|Q9SDG8|AGO4A_ORYSJ	1076	0	Protein argonaute 4A OS=Oryza sativa subsp. japonica GN=AGO4A PE=2 SV=1	--	--	--	--	--	K11596	2e-128	457	osa:4330281	argonaute	GO:0016246//RNA interference;GO:0006305;GO:0042742//defense response to bacterium;GO:0006342//chromatin silencing;GO:0034968	GO:0008135//translation factor activity, nucleic acid binding	GO:0016604//nuclear body;GO:0000790//nuclear chromatin
Unigene74766_PFWT_RNA-1	2.12209	up	0	552	171	24.1166	gi|5679622|emb|CAB51788.1|	179	2e-44	cyclin D3.1 [Solanum lycopersicum] >gi|6434197|emb|CAB60836.1| CycD3;1 [Solanum lycopersicum]	sp|Q9FGQ7|CCD32_ARATH	92.4	2e-18	Cyclin-D3-2 OS=Arabidopsis thaliana GN=CYCD3-2 PE=1 SV=1	--	--	--	--	--	--	--	--	--	--	GO:0007049//cell cycle;GO:0008283//cell proliferation	GO:0005488//binding	GO:0043231//intracellular membrane-bounded organelle
Unigene50909_PFWT_RNA-1	2.1201	up	6.19e-06	254	47	14.4053	gi|225436557|ref|XP_002278089.1|	58.5	2e-08	PREDICTED: hypothetical protein [Vitis vinifera] >gi|297734951|emb|CBI17185.3| unnamed protein product [Vitis vinifera]	--	--	--	--	--	--	--	--	--	--	--	--	--	--	-	-	-
Unigene69008_PFWT_RNA-1	2.11845	up	1.25e-09	426	50	9.1373	gi|124359736|gb|ABN06078.1|	141	3e-33	Nucleic acid-binding, OB-fold [Medicago truncatula]	--	--	--	--	--	--	--	--	--	--	--	--	--	--	-	-	-
Unigene71073_PFWT_RNA-1	2.11845	up	2.86e-14	464	105	17.6169	gi|115441793|ref|NP_001045176.1|	52	2e-06	Os01g0914000 [Oryza sativa Japonica Group] >gi|113534707|dbj|BAF07090.1| Os01g0914000 [Oryza sativa Japonica Group]	--	--	--	--	--	--	--	--	--	--	--	--	--	--	-	-	-
Unigene42769_PFWT_RNA-1	2.11696	up	2.15e-06	218	61	21.7838	--	--	--	--	--	--	--	--	--	--	--	--	--	--	--	--	--	--	-	-	-
Unigene63798_PFWT_RNA-1	2.11696	up	2.15e-06	352	22	4.8656	--	--	--	--	--	--	--	--	--	--	--	--	--	--	--	--	--	--	-	-	-
Unigene74857_PFWT_RNA-1	2.11696	up	2.15e-06	554	34	4.7778	gi|124360200|gb|ABN08213.1|	172	2e-42	Apple; Protein kinase; EGF-like, subtype 2; Curculin-like (mannose-binding) lectin [Medicago truncatula]	sp|Q39688|EP1G_DAUCA	60.8	5e-09	Epidermis-specific secreted glycoprotein EP1 OS=Daucus carota GN=EP1 PE=1 SV=1	--	--	--	--	--	--	--	--	--	--	-	-	-
Unigene15927_PFWT_RNA-1	2.11439	up	7.89e-07	465	17	2.8461	gi|115452545|ref|NP_001049873.1|	142	1e-33	Os03g0302900 [Oryza sativa Japonica Group] >gi|108707707|gb|ABF95502.1| expressed protein [Oryza sativa (japonica cultivar-group)] >gi|113548344|dbj|BAF11787.1| Os03g0302900 [Oryza sativa Japonica Group]	--	--	--	--	--	--	--	--	--	--	--	--	--	--	-	-	GO:0043231//intracellular membrane-bounded organelle;GO:0016020//membrane
Unigene74095_PFWT_RNA-1	2.11439	up	7.89e-07	533	27	3.9436	gi|49533764|gb|AAT66763.1|	188	3e-47	Putative TPR domain containing protein, identical [Solanum demissum]	sp|Q80W98|SGTB_RAT	50.4	6e-06	Small glutamine-rich tetratricopeptide repeat-containing protein beta OS=Rattus norvegicus GN=Sgtb PE=1 SV=1	--	--	--	--	--	K12795	2e-06	48.5	ath:AT4G11260	suppressor of G2 allele of SKP1	-	-	-
Unigene60856_PFWT_RNA-1	2.11327	up	6.95e-11	321	64	15.5215	gi|42566796|ref|NP_193202.2|	76.3	1e-13	NRPE7; DNA-directed RNA polymerase [Arabidopsis thaliana] >gi|149944323|gb|ABR46204.1| At4g14660 [Arabidopsis thaliana]	--	--	--	--	--	--	--	--	--	K03015	1e-16	81.3	rcu:RCOM_0884250	DNA-directed RNA polymerase II subunit G	-	-	-
Unigene58550_PFWT_RNA-1	2.11224	up	3.08e-07	301	42	10.8628	--	--	--	--	--	--	--	--	--	--	--	--	--	--	--	--	--	--	-	-	-
Unigene18772_PFWT_RNA-1	2.11042	up	0	807	116	11.1904	gi|298286390|dbj|BAJ09454.1|	536	1e-152	auxin efflux carrier [Solanum lycopersicum]	sp|Q9C6B8|PINI_ARATH	251	3e-66	Auxin efflux carrier component 1 OS=Arabidopsis thaliana GN=PIN1 PE=1 SV=1	--	--	--	--	--	K13947	7e-52	200	osa:4326565	auxin efflux carrier family	-	-	-
Unigene83898_PFWT_RNA-1	2.1091	up	1.57e-13	1131	227	15.6251	gi|115453527|ref|NP_001050364.1|	501	1e-141	Os03g0415200 [Oryza sativa Japonica Group] >gi|41469135|gb|AAS07086.1| expressed protein [Oryza sativa Japonica Group] >gi|113548835|dbj|BAF12278.1| Os03g0415200 [Oryza sativa Japonica Group]	sp|Q93XX5|Y5713_ARATH	400	7e-111	PI-PLC X domain-containing protein At5g67130 OS=Arabidopsis thaliana GN=At5g67130 PE=1 SV=1	--	--	--	--	--	--	--	--	--	--	-	-	-
Unigene16885_PFWT_RNA-1	2.09382	up	9.55e-15	347	74	16.602	gi|26984133|gb|AAN85207.1|	239	7e-63	DNA topoisomerase II [Nicotiana tabacum] >gi|26984168|gb|AAN85208.1| DNA topoisomerase II [Nicotiana tabacum]	sp|P30182|TOP2_ARATH	195	8e-50	DNA topoisomerase 2 OS=Arabidopsis thaliana GN=TOP2 PE=2 SV=2	ECU04g0350_1	141	3e-34	COG0187	Type IIA topoisomerase (DNA gyrase/topo II, topoisomerase IV), B subunit	K03164	5e-58	218	vvi:100253371	DNA topoisomerase II [EC:5.99.1.3]	-	-	-
Unigene11565_PFWT_RNA-1	2.09358	up	0	2284	288	9.8165	gi|297793859|ref|XP_002864814.1|	922	0	leucine-rich repeat family protein [Arabidopsis lyrata subsp. lyrata] >gi|297310649|gb|EFH41073.1| leucine-rich repeat family protein [Arabidopsis lyrata subsp. lyrata]	sp|C0LGF4|FEI1_ARATH	588	4e-167	LRR receptor-like serine/threonine-protein kinase FEI 1 OS=Arabidopsis thaliana GN=FEI1 PE=1 SV=1	CAC0404_1	97.4	9e-20	COG0515	Serine/threonine protein kinase	K13418	7e-101	365	ath:AT1G71830	somatic embryogenesis receptor kinase 1 [EC:2.7.10.1 2.7.11.1]	-	-	-
Unigene55902_PFWT_RNA-1	2.09064	up	5.82e-14	282	222	61.2863	gi|297799590|ref|XP_002867679.1|	120	5e-27	hydrolase, alpha/beta fold family protein [Arabidopsis lyrata subsp. lyrata] >gi|297313515|gb|EFH43938.1| hydrolase, alpha/beta fold family protein [Arabidopsis lyrata subsp. lyrata]	--	--	--	--	--	--	--	--	--	--	--	--	--	--	-	-	-
Unigene12378_PFWT_RNA-1	2.08839	up	0.000296694	444	15	2.6301	--	--	--	--	--	--	--	--	--	--	--	--	--	--	--	--	--	--	-	-	-
Unigene15027_PFWT_RNA-1	2.08839	up	1.03e-06	295	88	23.2231	gi|11995005|dbj|BAB20032.1|	86.3	1e-16	beta-cyanoalanine synthase like protein [Solanum tuberosum]	sp|Q9XEA8|CYSK2_ORYSJ	62.8	6e-10	Cysteine synthase OS=Oryza sativa subsp. japonica GN=RCS3 PE=2 SV=1	alr4552	50.4	8e-07	COG0031	Cysteine synthase	K13034	3e-17	83.2	vvi:100255091	L-3-cyanoalanine synthase/ cysteine synthase [EC:2.5.1.47 4.4.1.9]	-	-	-
Unigene16011_PFWT_RNA-1	2.08839	up	1.28e-09	898	57	4.9415	gi|296034481|gb|ADG85112.1|	516	1e-145	mismatch repair protein [Solanum lycopersicum]	sp|O24617|MSH2_ARATH	412	1e-114	DNA mismatch repair protein Msh2 OS=Arabidopsis thaliana GN=MSH2 PE=2 SV=1	YOL090w	112	7e-25	COG0249	Mismatch repair ATPase (MutS family)	K08735	9e-129	456	rcu:RCOM_1617850	DNA mismatch repair protein MSH2	-	GO:0003677//DNA binding	GO:0032300
Unigene18622_PFWT_RNA-1	2.08839	up	0.00100321	424	16	2.9377	--	--	--	--	--	--	--	--	--	--	--	--	--	--	--	--	--	--	-	-	-
Unigene18920_PFWT_RNA-1	2.08839	up	0.000296694	489	31	4.9353	gi|20196847|gb|AAB80674.2|	207	2e-67	expressed protein [Arabidopsis thaliana] >gi|22655220|gb|AAM98200.1| expressed protein [Arabidopsis thaliana] >gi|31711902|gb|AAP68307.1| At2g33570 [Arabidopsis thaliana]	--	--	--	--	--	--	--	--	--	--	--	--	--	--	-	-	-
Unigene2470_PFWT_RNA-1	2.08839	up	8.97e-05	222	7	2.4547	gi|223452290|gb|ACM89473.1|	64.7	1e-21	NSP-interacting kinase [Glycine max]	sp|Q0WVM4|Y2239_ARATH	52.4	4e-16	Probable LRR receptor-like serine/threonine-protein kinase At2g23950 OS=Arabidopsis thaliana GN=At2g23950 PE=2 SV=1	--	--	--	--	--	K13416	9e-11	43.5	vvi:100253855	brassinosteroid insensitive 1-associated receptor kinase 1 [EC:2.7.10.1 2.7.11.1]	-	-	-
Unigene29843_PFWT_RNA-1	2.08839	up	3.88e-13	176	131	57.9453	gi|225200233|ref|YP_002720024.1|	101	2e-21	Ycf1 [Nicotiana tabacum]	sp|P12222|YCF1_TOBAC	101	1e-21	Putative membrane protein ycf1 OS=Nicotiana tabacum GN=ycf1 PE=3 SV=2	--	--	--	--	--	--	--	--	--	--	-	-	GO:0031224//intrinsic to membrane;GO:0009941//chloroplast envelope
Unigene35278_PFWT_RNA-1	2.08839	up	0.000296694	193	10	4.0337	gi|3413481|emb|CAA07250.1|	110	6e-24	serine protease [Solanum lycopersicum]	--	--	--	--	--	--	--	--	--	--	--	--	--	--	-	-	-
Unigene42608_PFWT_RNA-1	2.08839	up	0.000296694	217	5	1.7938	gi|15236084|ref|NP_195702.1|	78.2	3e-14	POR (PORCINO); binding [Arabidopsis thaliana] >gi|89000967|gb|ABD59073.1| At4g39920 [Arabidopsis thaliana]	sp|Q15814|TBCC_HUMAN	56.2	6e-08	Tubulin-specific chaperone C OS=Homo sapiens GN=TBCC PE=1 SV=1	--	--	--	--	--	--	--	--	--	--	GO:0043623//cellular protein complex assembly;GO:0051301//cell division	-	GO:0043231//intracellular membrane-bounded organelle
Unigene42716_PFWT_RNA-1	2.08839	up	0.00100321	218	37	13.2131	--	--	--	--	--	--	--	--	--	--	--	--	--	--	--	--	--	--	-	-	-
Unigene46760_PFWT_RNA-1	2.08839	up	0.00100321	236	10	3.2987	--	--	--	--	--	--	--	--	--	--	--	--	--	--	--	--	--	--	-	-	-
Unigene57323_PFWT_RNA-1	2.08839	up	0.00100321	292	17	4.5324	gi|296086026|emb|CBI31467.3|	53.5	7e-07	unnamed protein product [Vitis vinifera]	--	--	--	--	--	--	--	--	--	--	--	--	--	--	-	-	-
Unigene57729_PFWT_RNA-1	2.08839	up	0.000296694	295	25	6.5975	gi|297725205|ref|NP_001174966.1|	57.4	5e-08	Os06g0687000 [Oryza sativa Japonica Group] >gi|255677338|dbj|BAH93694.1| Os06g0687000 [Oryza sativa Japonica Group]	--	--	--	--	--	--	--	--	--	--	--	--	--	--	-	-	-
Unigene6247_PFWT_RNA-1	2.08839	up	0.00100321	554	32	4.4968	gi|297803460|ref|XP_002869614.1|	59.3	3e-08	F-box family protein [Arabidopsis lyrata subsp. lyrata] >gi|297315450|gb|EFH45873.1| F-box family protein [Arabidopsis lyrata subsp. lyrata]	sp|Q8H1R7|FDL27_ARATH	54.3	5e-07	F-box/FBD/LRR-repeat protein At4g26340 OS=Arabidopsis thaliana GN=At4g26340 PE=2 SV=1	--	--	--	--	--	--	--	--	--	--	-	-	-
Unigene62744_PFWT_RNA-1	2.08839	up	0.000296694	340	31	7.0981	gi|18406605|ref|NP_566024.1|	140	4e-33	ARAC9; GTP binding [Arabidopsis thaliana] >gi|51701867|sp|Q9XGU0.1|RAC9_ARATH RecName: Full=Rac-like GTP-binding protein ARAC9; AltName: Full=GTPase protein ROP8; Flags: Precursor >gi|5381420|gb|AAD42972.1|AF156896_1 rac-like protein ARAC9 [Arabidopsis thaliana] >gi|105829866|gb|ABF74706.1| At2g44690 [Arabidopsis thaliana]	sp|Q9XGU0|RAC9_ARATH	140	2e-33	Rac-like GTP-binding protein ARAC9 OS=Arabidopsis thaliana GN=ARAC9 PE=1 SV=1	SPAC110.03	99.8	1e-21	COG1100	GTPase SAR1 and related small G proteins	K07975	2e-34	140	ath:AT2G44690	Rho family, other	GO:0006810//transport	GO:0032561//guanyl ribonucleotide binding;GO:0004620//phospholipase activity	GO:0016020//membrane;GO:0044424//intracellular part
Unigene64489_PFWT_RNA-1	2.08839	up	0.00100321	361	22	4.7443	gi|79480107|ref|NP_193839.4|	87.4	4e-17	ATBRCA1; ubiquitin-protein ligase [Arabidopsis thaliana] >gi|75158839|sp|Q8RXD4.1|BRCA1_ARATH RecName: Full=Protein BREAST CANCER SUSCEPTIBILITY 1 homolog; Short=AtBRCA1 >gi|28372474|gb|AAO39850.1| BRCA1 [Arabidopsis thaliana] >gi|34365717|gb|AAQ65170.1| At4g21070 [Arabidopsis thaliana]	sp|Q8RXD4|BRCA1_ARATH	87.4	2e-17	Protein BREAST CANCER SUSCEPTIBILITY 1 homolog OS=Arabidopsis thaliana GN=BRCA1 PE=2 SV=1	--	--	--	--	--	--	--	--	--	--	-	-	-
Unigene65057_PFWT_RNA-1	2.08839	up	0.000296694	368	10	2.1155	gi|224123340|ref|XP_002330291.1|	62.4	2e-09	predicted protein [Populus trichocarpa] >gi|222871326|gb|EEF08457.1| predicted protein [Populus trichocarpa]	--	--	--	--	--	--	--	--	--	--	--	--	--	--	-	-	-
Unigene66077_PFWT_RNA-1	2.08839	up	0.00100321	382	13	2.6493	--	--	--	--	--	--	--	--	--	--	--	--	--	--	--	--	--	--	-	-	-
Unigene66356_PFWT_RNA-1	2.08839	up	8.97e-05	386	21	4.2354	gi|224118022|ref|XP_002331538.1|	210	4e-54	acyl:coa ligase acetate-coa synthetase-like protein [Populus trichocarpa] >gi|222873762|gb|EEF10893.1| acyl:coa ligase acetate-coa synthetase-like protein [Populus trichocarpa]	sp|Q65FT5|MENE_BACLD	65.9	8e-11	2-succinylbenzoate--CoA ligase OS=Bacillus licheniformis (strain DSM 13 / ATCC 14580) GN=menE PE=3 SV=1	DR0336	107	5e-24	COG0318	Acyl-CoA synthetases (AMP-forming)/AMP-acid ligases II	K10526	7e-12	65.9	osa:4331515	OPC-8:0 CoA ligase 1 [EC:6.2.1.-]	-	GO:0016405//CoA-ligase activity	GO:0042579//microbody
Unigene6653_PFWT_RNA-1	2.08839	up	8.89e-06	549	25	3.5451	gi|300151491|gb|EFJ18137.1|	52.4	3e-06	ubiquitin-protein ligase, UPL1 [Selaginella moellendorffii]	--	--	--	--	--	--	--	--	--	K10592	5e-52	200	rcu:RCOM_0482820	E3 ubiquitin-protein ligase HUWE1 [EC:6.3.2.19]	GO:0043412	GO:0016879//ligase activity, forming carbon-nitrogen bonds	GO:0044464//cell part
Unigene67174_PFWT_RNA-1	2.08839	up	0.000296694	397	36	7.0595	gi|297840689|ref|XP_002888226.1|	141	2e-33	helicase domain-containing protein [Arabidopsis lyrata subsp. lyrata] >gi|297334067|gb|EFH64485.1| helicase domain-containing protein [Arabidopsis lyrata subsp. lyrata]	sp|P24785|MLE_DROME	88.2	1e-17	Dosage compensation regulator OS=Drosophila melanogaster GN=mle PE=1 SV=2	YGL120c	69.3	2e-12	COG1643	HrpA-like helicases	K12820	1e-13	71.6	zma:100282531	pre-mRNA-splicing factor ATP-dependent RNA helicase DHX15/PRP43 [EC:3.6.4.13]	-	GO:0042623//ATPase activity, coupled;GO:0032559//adenyl ribonucleotide binding	GO:0009536//plastid
Unigene67826_PFWT_RNA-1	2.08839	up	0.00100321	407	37	7.0773	--	--	--	--	--	--	--	--	--	--	--	--	--	--	--	--	--	--	-	-	-
Unigene69300_PFWT_RNA-1	2.08839	up	0.000296694	431	20	3.6125	gi|29825611|gb|AAO92303.1|	214	2e-55	gibberellin 2-oxidase 1 [Nicotiana sylvestris]	sp|O49561|G2OX8_ARATH	165	7e-41	Gibberellin 2-beta-dioxygenase 8 OS=Arabidopsis thaliana GN=GA2OX7 PE=1 SV=2	PA0147	63.9	9e-11	COG3491	Isopenicillin N synthase and related dioxygenases	K05282	9e-15	75.9	ath:AT5G51810	gibberellin 20-oxidase [EC:1.14.11.12]	GO:0016101	GO:0046914//transition metal ion binding;GO:0016706//oxidoreductase activity, acting on paired donors, with incorporation or reduction of molecular oxygen, 2-oxoglutarate as one donor, and incorporation of one atom each of oxygen into both donors;GO:0016701//oxidoreductase activity, acting on single donors with incorporation of molecular oxygen	-
Unigene69553_PFWT_RNA-1	2.08839	up	8.89e-06	435	21	3.7583	gi|115435514|ref|NP_001042515.1|	99	1e-20	Os01g0234100 [Oryza sativa Japonica Group] >gi|122235052|sp|Q0JP99.1|Y1341_ORYSJ RecName: Full=B3 domain-containing protein Os01g0234100 >gi|113532046|dbj|BAF04429.1| Os01g0234100 [Oryza sativa Japonica Group]	sp|Q0JP99|Y1341_ORYSJ	99	9e-21	B3 domain-containing protein Os01g0234100 OS=Oryza sativa subsp. japonica GN=Os01g0234100 PE=2 SV=1	--	--	--	--	--	--	--	--	--	--	-	-	-
Unigene73397_PFWT_RNA-1	2.08839	up	0.00100321	516	33	4.9788	gi|297809371|ref|XP_002872569.1|	192	1e-48	transducin family protein [Arabidopsis lyrata subsp. lyrata] >gi|297318406|gb|EFH48828.1| transducin family protein [Arabidopsis lyrata subsp. lyrata]	sp|Q3MJ13|WDR72_HUMAN	52	2e-06	WD repeat-containing protein 72 OS=Homo sapiens GN=WDR72 PE=1 SV=1	--	--	--	--	--	--	--	--	--	--	-	-	GO:0044444//cytoplasmic part
Unigene74065_PFWT_RNA-1	2.08839	up	1.03e-06	532	68	9.9508	gi|224122844|ref|XP_002318930.1|	89	3e-17	global transcription factor group [Populus trichocarpa] >gi|222857306|gb|EEE94853.1| global transcription factor group [Populus trichocarpa]	sp|Q7X923|SPT16_ORYSJ	83.6	6e-16	FACT complex subunit SPT16 OS=Oryza sativa subsp. japonica GN=SPT16 PE=2 SV=2	--	--	--	--	--	--	--	--	--	--	-	-	-
Unigene74260_PFWT_RNA-1	2.08839	up	0.000296694	537	35	5.074	gi|186478884|ref|NP_173957.2|	152	2e-36	DNA binding [Arabidopsis thaliana]	--	--	--	--	--	--	--	--	--	--	--	--	--	--	-	-	-
Unigene76497_PFWT_RNA-1	2.08839	up	1.06e-13	608	51	6.5302	gi|224137338|ref|XP_002327101.1|	273	8e-73	lysine/histidine transporter [Populus trichocarpa] >gi|222835416|gb|EEE73851.1| lysine/histidine transporter [Populus trichocarpa]	sp|Q9SX98|LHTL8_ARATH	267	4e-71	Lysine histidine transporter-like 8 OS=Arabidopsis thaliana GN=AATL1 PE=1 SV=1	--	--	--	--	--	--	--	--	--	--	-	GO:0005275//amine transmembrane transporter activity	GO:0031224//intrinsic to membrane
Unigene82330_PFWT_RNA-1	2.08839	up	3.83e-07	946	58	4.7731	gi|115444899|ref|NP_001046229.1|	144	1e-33	Os02g0202300 [Oryza sativa Japonica Group] >gi|113535760|dbj|BAF08143.1| Os02g0202300 [Oryza sativa Japonica Group]	--	--	--	--	--	--	--	--	--	--	--	--	--	--	-	-	-
Unigene82878_PFWT_RNA-1	2.08839	up	1.28e-09	1000	86	6.6951	gi|225461945|ref|XP_002268896.1|	226	3e-58	PREDICTED: similar to E3 ubiquitin-protein ligase UPL1 [Vitis vinifera]	sp|Q8GY23|UPL1_ARATH	205	5e-52	E3 ubiquitin-protein ligase UPL1 OS=Arabidopsis thaliana GN=UPL1 PE=1 SV=3	SPAC19D5.04	95.5	1e-19	COG5021	Ubiquitin-protein ligase	K10592	2e-136	481	rcu:RCOM_0482820	E3 ubiquitin-protein ligase HUWE1 [EC:6.3.2.19]	-	-	-
Unigene9132_PFWT_RNA-1	2.08839	up	0.00100321	375	15	3.114	gi|7406426|emb|CAB85535.1|	144	3e-34	ubiquitin-protein ligase E3-alpha-like protein [Arabidopsis thaliana]	sp|O70481|UBR1_MOUSE	72	1e-12	E3 ubiquitin-protein ligase UBR1 OS=Mus musculus GN=Ubr1 PE=1 SV=1	--	--	--	--	--	K11978	2e-30	127	ppp:PHYPADRAFT_127907	E3 ubiquitin-protein ligase UBR3 [EC:6.3.2.19]	-	-	-
Unigene3031_PFWT_RNA-1	2.08602	up	3.53e-13	2315	490	16.478	gi|225436717|ref|XP_002264560.1|	888	0	PREDICTED: KUP1 [Vitis vinifera] >gi|93115179|gb|ABE98259.1| KUP1 [Vitis vinifera]	sp|Q5JK32|HAK5_ORYSJ	753	0	Potassium transporter 5 OS=Oryza sativa subsp. japonica GN=HAK5 PE=2 SV=2	AGc1288	317	8e-86	COG3158	K+ transporter	K03549	0	885	rcu:RCOM_0618610	KUP system potassium uptake protein	GO:0030001//metal ion transport	GO:0046873//metal ion transmembrane transporter activity	GO:0044464//cell part
Unigene78265_PFWT_RNA-1	2.08065	up	4.33e-13	678	830	95.3033	gi|268326826|emb|CAT00084.1|	276	2e-73	hydroxycinnamoyl-CoA shikimate/quinate hydroxycinnamoyl transferase [Coffea arabica]	sp|Q94CD1|HHT1_ARATH	101	4e-21	Omega-hydroxypalmitate O-feruloyl transferase OS=Arabidopsis thaliana GN=HHT1 PE=1 SV=1	--	--	--	--	--	K13065	4e-19	91.7	pop:POPTR_554899	shikimate O-hydroxycinnamoyltransferase [EC:2.3.1.133]	-	GO:0016747//transferase activity, transferring acyl groups other than amino-acyl groups	-
Unigene18323_PFWT_RNA-1	2.08012	up	1.04e-13	1186	149	9.7805	gi|225438627|ref|XP_002276798.1|	491	1e-158	PREDICTED: similar to binding [Vitis vinifera]	sp|Q757R0|VAC8_ASHGO	64.3	2e-09	Vacuolar protein 8 OS=Ashbya gossypii GN=VAC8 PE=3 SV=3	SPCC962.03c	54.3	4e-07	COG5064	Karyopherin (importin) alpha	--	--	--	--	--	-	-	-
Unigene75526_PFWT_RNA-1	2.07905	up	3.88e-13	575	76	10.2898	--	--	--	--	--	--	--	--	--	--	--	--	--	--	--	--	--	--	-	-	-
Unigene83693_PFWT_RNA-1	2.07688	up	0	1102	438	30.9422	gi|294713692|gb|ADF30183.1|	484	1e-136	boron transporter [Brassica napus] >gi|294713708|gb|ADF30191.1| boron transporter [Brassica napus]	sp|Q8VYR7|BOR1_ARATH	480	7e-135	Boron transporter 1 OS=Arabidopsis thaliana GN=BOR1 PE=1 SV=1	--	--	--	--	--	--	--	--	--	--	-	-	-
Unigene40746_PFWT_RNA-1	2.07579	up	7.01e-11	210	59	21.8722	gi|75326590|sp|Q76CU2.1|PDR1_TOBAC	139	1e-32	RecName: Full=Pleiotropic drug resistance protein 1; AltName: Full=NtPDR1 >gi|41052472|dbj|BAD07483.1| PDR-type ABC transporter 1 [Nicotiana tabacum]	sp|Q76CU2|PDR1_TOBAC	139	7e-33	Pleiotropic drug resistance protein 1 OS=Nicotiana tabacum GN=PDR1 PE=2 SV=1	YDR406w_1	58.5	3e-09	COG1131	ABC-type multidrug transport system, ATPase component	K05681	8e-06	45.4	olu:OSTLU_38326	ATP-binding cassette, subfamily G (WHITE), member 2	-	-	-
Unigene81379_PFWT_RNA-1	2.07339	up	1.48e-13	864	321	28.9235	gi|25956262|dbj|BAC41319.1|	285	4e-76	PIN1-like auxin transport protein [Cucumis sativus]	sp|Q67UL3|PIN1C_ORYSJ	273	1e-72	Probable auxin efflux carrier component 1c OS=Oryza sativa subsp. japonica GN=PIN1C PE=2 SV=1	--	--	--	--	--	K13947	3e-63	238	osa:4326565	auxin efflux carrier family	GO:0009755//hormone-mediated signaling pathway;GO:0006810//transport;GO:0048364//root development	-	GO:0043234//protein complex;GO:0031224//intrinsic to membrane
Unigene70338_PFWT_RNA-1	2.0684	up	0	450	796	137.708	gi|258215|gb|AAB23813.1|	69.7	1e-11	NaPRP3 [Nicotiana alata]	--	--	--	--	--	--	--	--	--	--	--	--	--	--	-	-	-
Unigene59112_PFWT_RNA-1	2.06414	up	9.17e-14	306	149	37.9074	--	--	--	--	--	--	--	--	--	--	--	--	--	--	--	--	--	--	-	-	-
Unigene86309_PFWT_RNA-1	2.06373	up	0	1865	556	23.2089	gi|162464220|ref|NP_001106065.1|	850	0	DNA replication licensing factor MCM3 homolog 1 [Zea mays] >gi|148887401|sp|Q43704.2|MCM31_MAIZE RecName: Full=DNA replication licensing factor MCM3 homolog 1; AltName: Full=Replication origin activator 1; Short=ROA-1 >gi|114049619|emb|CAA82556.2| ROA protein [Zea mays]	sp|Q9SX03|MCM33_MAIZE	850	0	DNA replication licensing factor MCM3 homolog 3 OS=Zea mays GN=ROA3 PE=2 SV=1	SPCC1682.02c	572	8e-163	COG1241	Predicted ATPase involved in replication control, Cdc46/Mcm family	K02541	0	893	rcu:RCOM_0633290	minichromosome maintenance protein 3	GO:0006259//DNA metabolic process;GO:0010468//regulation of gene expression	GO:0003676//nucleic acid binding;GO:0016462//pyrophosphatase activity;GO:0032559//adenyl ribonucleotide binding	GO:0043231//intracellular membrane-bounded organelle
Unigene19042_PFWT_RNA-1	2.06108	up	2.67e-13	1141	109	7.437	gi|79586698|ref|NP_680116.2|	182	5e-45	REF6 (RELATIVE OF EARLY FLOWERING 6); nucleic acid binding / transcription factor/ zinc ion binding [Arabidopsis thaliana] >gi|50513173|gb|AAT77779.1| relative of early flowering 6 [Arabidopsis thaliana]	--	--	--	--	--	--	--	--	--	--	--	--	--	--	-	-	-
Unigene25253_PFWT_RNA-1	2.06108	up	2.67e-13	160	88	42.8176	--	--	--	--	--	--	--	--	--	--	--	--	--	--	--	--	--	--	-	-	-
Unigene65538_PFWT_RNA-1	2.05924	up	4.22e-06	374	24	4.9957	gi|224062770|ref|XP_002300886.1|	213	5e-55	cytochrome P450 [Populus trichocarpa] >gi|222842612|gb|EEE80159.1| cytochrome P450 [Populus trichocarpa]	sp|Q7Y1V5|C78AB_ORYSJ	205	8e-53	Cytochrome P450 78A11 OS=Oryza sativa subsp. japonica GN=CYP78A11 PE=1 SV=2	alr1450	65.1	3e-11	COG2124	Cytochrome P450	K00517	2e-50	194	ath:AT5G09970	[EC:1.14.-.-]	GO:0048522//positive regulation of cellular process;GO:0048827//phyllome development;GO:0009791//post-embryonic development;GO:0010073//meristem maintenance;GO:0008152//metabolic process	GO:0016709//oxidoreductase activity, acting on paired donors, with incorporation or reduction of molecular oxygen, NADH or NADPH as one donor, and incorporation of one atom of oxygen;GO:0005506//iron ion binding	-
Unigene75669_PFWT_RNA-1	2.05924	up	4.22e-06	579	46	6.185	gi|297800018|ref|XP_002867893.1|	80.5	1e-14	EMB1895 [Arabidopsis lyrata subsp. lyrata] >gi|297313729|gb|EFH44152.1| EMB1895 [Arabidopsis lyrata subsp. lyrata]	--	--	--	--	--	--	--	--	--	K13144	3e-23	104	vvi:100265170	integrator complex subunit 7	-	-	-
Unigene16805_PFWT_RNA-1	2.05597	up	1.31e-05	339	17	3.904	gi|16326135|dbj|BAB70511.1|	165	9e-47	Myb [Nicotiana tabacum]	sp|Q9S7G7|MB3R1_ARATH	139	5e-38	Myb-related protein 3R-1 OS=Arabidopsis thaliana GN=MYB3R-1 PE=2 SV=1	ECU11g1690	94	3e-21	COG5147	Myb superfamily proteins, including transcription factors and mRNA splicing factors	K09422	2e-33	124	ath:AT5G02320	myb proto-oncogene protein, plant	-	-	-
Unigene2104_PFWT_RNA-1	2.05597	up	1.31e-05	292	42	11.1976	--	--	--	--	--	--	--	--	--	--	--	--	--	--	--	--	--	--	-	-	-
Unigene31222_PFWT_RNA-1	2.05597	up	1.31e-05	180	12	5.19	gi|298286390|dbj|BAJ09454.1|	119	1e-26	auxin efflux carrier [Solanum lycopersicum]	sp|Q5SMQ9|PIN1_ORYSJ	108	8e-24	Auxin efflux carrier component 1 OS=Oryza sativa subsp. japonica GN=PIN1 PE=2 SV=1	--	--	--	--	--	K13947	1e-20	94.4	osa:4326565	auxin efflux carrier family	GO:0006810//transport	-	GO:0031224//intrinsic to membrane
Unigene8258_PFWT_RNA-1	2.05597	up	1.31e-05	916	32	2.7197	gi|297808821|ref|XP_002872294.1|	265	4e-70	binding protein [Arabidopsis lyrata subsp. lyrata] >gi|297318131|gb|EFH48553.1| binding protein [Arabidopsis lyrata subsp. lyrata]	sp|Q80TL7|MON2_MOUSE	82	5e-15	Protein MON2 homolog OS=Mus musculus GN=Mon2 PE=2 SV=2	--	--	--	--	--	--	--	--	--	--	-	-	-
Unigene19670_PFWT_RNA-1	2.05444	up	1.06e-13	1319	121	7.1417	gi|295881692|gb|ADG56590.1|	147	4e-53	ALCATRAZ/SPATULA-like protein [Prunus persica]	sp|Q9FUA4|SPT_ARATH	141	2e-35	Transcription factor SPATULA OS=Arabidopsis thaliana GN=SPT PE=1 SV=1	--	--	--	--	--	K12126	1e-21	101	ath:AT1G09530	phytochrome-interacting factor 3	-	-	-
Unigene9641_PFWT_RNA-1	2.05334	up	7.11e-15	930	71	5.9434	gi|6093744|sp|Q43062.1|PME_PRUPE	234	1e-70	RecName: Full=Pectinesterase/pectinesterase inhibitor PPE8B; Includes: RecName: Full=Pectinesterase inhibitor PPE8B; AltName: Full=Pectin methylesterase inhibitor PPE8B; Includes: RecName: Full=Pectinesterase PPE8B; Short=PE PPE8B; AltName: Full=Pectin methylesterase PPE8B; Flags: Precursor >gi|1213629|emb|CAA65237.1| pectinesterase [Prunus persica]	sp|Q43062|PME_PRUPE	234	6e-71	Pectinesterase/pectinesterase inhibitor PPE8B OS=Prunus persica PE=2 SV=1	CAC3373	98.6	1e-20	COG4677	Pectin methylesterase	K01051	3e-68	221	ath:AT3G43270	pectinesterase [EC:3.1.1.11]	-	GO:0016788//hydrolase activity, acting on ester bonds	GO:0005618//cell wall
Unigene26817_PFWT_RNA-1	2.05186	up	4.18e-05	165	56	26.4219	gi|297829238|ref|XP_002882501.1|	58.2	3e-08	tRNA pseudouridine synthase family protein [Arabidopsis lyrata subsp. lyrata] >gi|297328341|gb|EFH58760.1| tRNA pseudouridine synthase family protein [Arabidopsis lyrata subsp. lyrata]	--	--	--	--	--	--	--	--	--	K06173	1e-09	58.2	ath:AT3G06950	tRNA pseudouridine synthase A [EC:5.4.99.12]	GO:0006399//tRNA metabolic process;GO:0009451//RNA modification	GO:0016866//intramolecular transferase activity	-
Unigene33009_PFWT_RNA-1	2.05186	up	4.18e-05	186	83	34.7396	gi|255568796|ref|XP_002525369.1|	57	6e-08	nucleoredoxin, putative [Ricinus communis] >gi|223535332|gb|EEF37007.1| nucleoredoxin, putative [Ricinus communis]	--	--	--	--	--	--	--	--	--	--	--	--	--	--	GO:0019725//cellular homeostasis	GO:0003824//catalytic activity	-
Unigene4646_PFWT_RNA-1	2.05186	up	0	1030	162	12.2444	gi|20856498|gb|AAM26669.1|	226	4e-58	AT4g16650/dl4350w [Arabidopsis thaliana] >gi|23308445|gb|AAN18192.1| At4g16650/dl4350w [Arabidopsis thaliana] >gi|51969788|dbj|BAD43586.1| growth regulator like protein [Arabidopsis thaliana]	sp|Q8W486|Y1491_ARATH	81.6	8e-15	DUF246 domain-containing protein At1g04910 OS=Arabidopsis thaliana GN=At1g04910 PE=1 SV=1	--	--	--	--	--	--	--	--	--	--	-	-	-
Unigene50418_PFWT_RNA-1	2.05186	up	4.18e-05	251	11	3.4118	--	--	--	--	--	--	--	--	--	--	--	--	--	--	--	--	--	--	-	-	-
Unigene72380_PFWT_RNA-1	2.05186	up	4.18e-05	491	25	3.9639	gi|115473505|ref|NP_001060351.1|	196	7e-50	Os07g0628600 [Oryza sativa Japonica Group] >gi|23616970|dbj|BAC20670.1| origin recognition complex subunit 6 -like protein [Oryza sativa Japonica Group] >gi|24414104|dbj|BAC22351.1| origin recognition complex subunit 6 -like protein [Oryza sativa Japonica Group] >gi|113611887|dbj|BAF22265.1| Os07g0628600 [Oryza sativa Japonica Group]	sp|Q9ZVH3|ORC6_ARATH	186	4e-47	Origin recognition complex subunit 6 OS=Arabidopsis thaliana GN=ORC6 PE=1 SV=2	--	--	--	--	--	K02608	5e-51	196	osa:4343985	origin recognition complex subunit 6	GO:0006259//DNA metabolic process	GO:0003676//nucleic acid binding;GO:0005515//protein binding	GO:0000808//origin recognition complex
Unigene78026_PFWT_RNA-1	2.0494	up	6.32e-13	668	140	16.3159	gi|225447947|ref|XP_002268972.1|	278	5e-74	PREDICTED: similar to EBS1 (EMS-MUTAGENIZED BRI1 SUPPRESSOR 1); UDP-glucose:glycoprotein glucosyltransferase/ transferase, transferring glycosyl groups / transferase, transferring hexosyl groups [Vitis vinifera]	sp|Q6P5E4|UGGG1_MOUSE	84.3	6e-16	UDP-glucose:glycoprotein glucosyltransferase 1 OS=Mus musculus GN=Uggt1 PE=1 SV=3	--	--	--	--	--	K11718	1e-76	282	rcu:RCOM_0406990	UDP-glucose:glycoprotein glucosyltransferase [EC:2.4.1.-]	GO:0033554//cellular response to stress;GO:0009812//flavonoid metabolic process;GO:0005975//carbohydrate metabolic process;GO:0002218//activation of innate immune response;GO:0010033//response to organic substance;GO:0006464//protein modification process	GO:0035251//UDP-glucosyltransferase activity	GO:0043231//intracellular membrane-bounded organelle
Unigene18175_PFWT_RNA-1	2.0485	up	0	701	109	12.1051	gi|15221078|ref|NP_175244.1|	330	7e-90	glycoside hydrolase family 28 protein / polygalacturonase (pectinase) family protein [Arabidopsis thaliana] >gi|75306312|sp|Q949Z1.1|PGLR4_ARATH RecName: Full=Polygalacturonase At1g48100; Short=PG; AltName: Full=Pectinase At1g48100; Flags: Precursor	sp|Q949Z1|PGLR4_ARATH	330	4e-90	Polygalacturonase At1g48100 OS=Arabidopsis thaliana GN=At1g48100 PE=2 SV=1	--	--	--	--	--	K01184	4e-34	141	ath:AT5G14650	polygalacturonase [EC:3.2.1.15]	GO:0044238//primary metabolic process;GO:0045229//external encapsulating structure organization	GO:0004553//hydrolase activity, hydrolyzing O-glycosyl compounds	GO:0043231//intracellular membrane-bounded organelle
Unigene17817_PFWT_RNA-1	2.04657	up	8.95e-08	689	74	8.3613	gi|238479953|ref|NP_001154659.1|	124	1e-48	transducin family protein / WD-40 repeat family protein [Arabidopsis thaliana]	--	--	--	--	--	--	--	--	--	--	--	--	--	--	-	-	-
Unigene2843_PFWT_RNA-1	2.04657	up	8.95e-08	540	60	8.65	gi|18404044|ref|NP_566744.1|	109	2e-23	myb family transcription factor [Arabidopsis thaliana] >gi|15215654|gb|AAK91372.1| AT3g24120/MUJ8_3 [Arabidopsis thaliana] >gi|20334892|gb|AAM16202.1| AT3g24120/MUJ8_3 [Arabidopsis thaliana]	sp|Q9SAK5|APL_ARATH	72.4	2e-12	Myb family transcription factor APL OS=Arabidopsis thaliana GN=APL PE=2 SV=2	--	--	--	--	--	--	--	--	--	--	GO:0010468//regulation of gene expression;GO:0009566//fertilization	GO:0003676//nucleic acid binding	-
Unigene43732_PFWT_RNA-1	2.04657	up	0.000137099	222	19	6.6628	--	--	--	--	--	--	--	--	--	--	--	--	--	--	--	--	--	--	-	-	-
Unigene65918_PFWT_RNA-1	2.04657	up	0.000137099	380	17	3.4828	gi|224122872|ref|XP_002318937.1|	122	9e-28	chromatin remodeling complex subunit [Populus trichocarpa] >gi|222857313|gb|EEE94860.1| chromatin remodeling complex subunit [Populus trichocarpa]	sp|Q9US25|HRP1_SCHPO	65.1	1e-10	Chromodomain helicase hrp1 OS=Schizosaccharomyces pombe GN=hrp1 PE=1 SV=1	SPAC1783.05	65.1	3e-11	COG0553	Superfamily II DNA/RNA helicases, SNF2 family	K11367	3e-13	70.1	sbi:SORBI_02g041910	chromodomain-helicase-DNA-binding protein 1 [EC:3.6.1.-]	-	GO:0005488//binding;GO:0003824//catalytic activity	GO:0043231//intracellular membrane-bounded organelle
Unigene76438_PFWT_RNA-1	2.04657	up	0.000137099	607	26	3.3346	--	--	--	--	--	--	--	--	--	--	--	--	--	--	--	--	--	--	-	-	-
Unigene79529_PFWT_RNA-1	2.04657	up	0.000137099	743	38	3.9816	gi|6730717|gb|AAF27112.1|AC011809_21	261	5e-69	Putative protein kinase [Arabidopsis thaliana]	sp|Q9ZVM9|Y1461_ARATH	190	1e-47	Probable serine/threonine-protein kinase At1g54610 OS=Arabidopsis thaliana GN=At1g54610 PE=1 SV=1	--	--	--	--	--	K08819	6e-45	177	osa:4325730	Cdc2-related kinase, arginine/serine-rich [EC:2.7.11.22]	GO:0006464//protein modification process	GO:0004674//protein serine/threonine kinase activity;GO:0032559//adenyl ribonucleotide binding	GO:0043231//intracellular membrane-bounded organelle
Unigene8229_PFWT_RNA-1	2.04445	up	6.58e-10	713	75	8.189	gi|15237157|ref|NP_200636.1|	165	5e-40	transcriptional factor B3 family protein [Arabidopsis thaliana] >gi|75170586|sp|Q9FHB2.1|Y5828_ARATH RecName: Full=Putative B3 domain-containing protein At5g58280	sp|Q5KQI4|Y5814_ORYSJ	149	1e-35	B3 domain-containing protein Os05g0481400 OS=Oryza sativa subsp. japonica GN=Os05g0481400 PE=2 SV=1	--	--	--	--	--	--	--	--	--	--	GO:0010468//regulation of gene expression;GO:0006351//transcription, DNA-dependent	GO:0003676//nucleic acid binding	GO:0043231//intracellular membrane-bounded organelle
Unigene82033_PFWT_RNA-1	2.0421	up	1.42e-09	918	95	8.0564	gi|297794531|ref|XP_002865150.1|	438	1e-122	glycine-rich protein [Arabidopsis lyrata subsp. lyrata] >gi|297310985|gb|EFH41409.1| glycine-rich protein [Arabidopsis lyrata subsp. lyrata]	sp|Q9Z0G8|WIPF3_RAT	69.3	3e-11	WAS/WASL-interacting protein family member 3 OS=Rattus norvegicus GN=Wipf3 PE=1 SV=1	Rv3876	52.4	1e-06	COG0455	ATPases involved in chromosome partitioning	K12890	3e-06	49.7	cre:CHLREDRAFT_195849	splicing factor, arginine/serine-rich 1/9	-	-	-
Unigene50285_PFWT_RNA-1	2.03948	up	0.000458262	251	10	3.1016	gi|224084498|ref|XP_002307317.1|	56.6	8e-08	f-box family protein [Populus trichocarpa] >gi|222856766|gb|EEE94313.1| f-box family protein [Populus trichocarpa]	--	--	--	--	--	--	--	--	--	--	--	--	--	--	-	-	-
Unigene55350_PFWT_RNA-1	2.03948	up	0.000458262	278	11	3.0804	--	--	--	--	--	--	--	--	--	--	--	--	--	--	--	--	--	--	-	-	-
Unigene62027_PFWT_RNA-1	2.03948	up	3.14e-09	333	47	10.9879	gi|18461216|dbj|BAB84413.1|	53.9	5e-07	lipase class 3-like [Oryza sativa Japonica Group]	sp|Q680C0|GDL62_ARATH	53.1	5e-07	GDSL esterase/lipase At4g10955 OS=Arabidopsis thaliana GN=At4g10955 PE=2 SV=1	--	--	--	--	--	--	--	--	--	--	GO:0044238//primary metabolic process	GO:0004091//carboxylesterase activity	-
Unigene70322_PFWT_RNA-1	2.03948	up	0.000458262	449	22	3.8145	gi|3348124|gb|AAC27795.1|	211	2e-54	feedback-insensitive anthranilate synthase alpha-2 chain [Nicotiana tabacum]	sp|P32069|TRPX_ARATH	166	5e-41	Anthranilate synthase component I-2, chloroplastic OS=Arabidopsis thaliana GN=ASA2 PE=2 SV=1	DR1791	92.8	2e-19	COG0147	Anthranilate/para-aminobenzoate synthases component I	K01657	3e-42	167	rcu:RCOM_0611770	anthranilate synthase component I [EC:4.1.3.27]	GO:0009725//response to hormone stimulus;GO:0009850//auxin metabolic process;GO:0006568//tryptophan metabolic process;GO:0008652//cellular amino acid biosynthetic process;GO:0048527//lateral root development;GO:0006950//response to stress	GO:0016833//oxo-acid-lyase activity	GO:0043234//protein complex;GO:0009536//plastid
Unigene1064_PFWT_RNA-1	2.03495	up	2e-06	543	36	5.1613	gi|19912731|dbj|BAB88648.1|	311	3e-84	microtubule bundling polypeptide TMBP200 [Nicotiana tabacum]	sp|Q14008|CKAP5_HUMAN	94.7	3e-19	Cytoskeleton-associated protein 5 OS=Homo sapiens GN=CKAP5 PE=1 SV=3	--	--	--	--	--	--	--	--	--	--	-	-	-
Unigene5820_PFWT_RNA-1	2.03495	up	2e-06	550	38	5.3787	gi|224087134|ref|XP_002308080.1|	97.8	1e-24	AP2/ERF domain-containing transcription factor [Populus trichocarpa] >gi|222854056|gb|EEE91603.1| AP2/ERF domain-containing transcription factor [Populus trichocarpa]	sp|Q9XI33|WIN1_ARATH	94	1e-22	Ethylene-responsive transcription factor WIN1 OS=Arabidopsis thaliana GN=WIN1 PE=2 SV=1	--	--	--	--	--	--	--	--	--	--	GO:0000160//two-component signal transduction system (phosphorelay);GO:0006633//fatty acid biosynthetic process;GO:0010468//regulation of gene expression;GO:0006351//transcription, DNA-dependent;GO:0006950//response to stress	GO:0003677//DNA binding	GO:0043231//intracellular membrane-bounded organelle
Unigene71368_PFWT_RNA-1	2.03495	up	2e-06	469	32	5.3117	gi|240255527|ref|NP_190280.5|	280	4e-75	ATP binding / ATP-dependent helicase/ helicase/ hydrolase, acting on acid anhydrides, in phosphorus-containing anhydrides / nucleic acid binding [Arabidopsis thaliana]	sp|Q15477|SKIV2_HUMAN	209	8e-54	Helicase SKI2W OS=Homo sapiens GN=SKIV2L PE=1 SV=2	YLR398c	197	8e-51	COG4581	Superfamily II RNA helicase	K12599	6e-79	289	rcu:RCOM_0730930	antiviral helicase SKI2 [EC:3.6.1.-]	-	GO:0032559//adenyl ribonucleotide binding;GO:0042623//ATPase activity, coupled	-
Unigene77337_PFWT_RNA-1	2.03495	up	2e-06	640	61	7.4201	gi|28439620|gb|AAM18188.2|	226	2e-58	deetiolated 1-like protein [Solanum tuberosum]	sp|Q9ZNU6|DET1_SOLLC	223	1e-57	Light-mediated development protein DET1 OS=Solanum lycopersicum GN=DET1 PE=1 SV=1	--	--	--	--	--	K10571	3e-52	201	vvi:100264330	de-etiolated-1	GO:0006259//DNA metabolic process;GO:0009640//photomorphogenesis;GO:0007602//phototransduction	GO:0005488//binding	GO:0043231//intracellular membrane-bounded organelle
Unigene15830_PFWT_RNA-1	2.03415	up	0	2794	483	13.458	gi|1169912|sp|P30924.2|GLGB_SOLTU	1488	0	RecName: Full=1,4-alpha-glucan-branching enzyme; AltName: Full=Starch-branching enzyme; AltName: Full=Q-enzyme >gi|396081|emb|CAA49463.1| 1,4-alpha-glucan branching enzyme [Solanum tuberosum]	sp|P30924|GLGB_SOLTU	1488	0	1,4-alpha-glucan-branching enzyme OS=Solanum tuberosum GN=SBE1 PE=2 SV=2	YEL011w	663	0	COG0296	1,4-alpha-glucan branching enzyme	K00700	0	1321	vvi:100257371	1,4-alpha-glucan branching enzyme [EC:2.4.1.18]	GO:0005982//starch metabolic process	GO:0016798//hydrolase activity, acting on glycosyl bonds;GO:0043167//ion binding;GO:0016758//transferase activity, transferring hexosyl groups	GO:0009536//plastid
Unigene13449_PFWT_RNA-1	2.03236	up	6.44e-15	786	224	22.1863	--	--	--	--	--	--	--	--	--	--	--	--	--	--	--	--	--	--	-	-	-
Unigene12330_PFWT_RNA-1	2.0295	up	0.00156136	417	16	2.9871	--	--	--	--	--	--	--	--	--	--	--	--	--	--	--	--	--	--	-	-	-
Unigene15961_PFWT_RNA-1	2.0295	up	0.00156136	662	30	3.528	gi|225459056|ref|XP_002285638.1|	349	2e-95	PREDICTED: similar to SAB [Vitis vinifera]	sp|Q14667|K0100_HUMAN	66.2	2e-10	UPF0378 protein KIAA0100 OS=Homo sapiens GN=KIAA0100 PE=1 SV=3	--	--	--	--	--	--	--	--	--	--	GO:0055086//nucleobase, nucleoside and nucleotide metabolic process	GO:0016740//transferase activity	GO:0031410//cytoplasmic vesicle
Unigene42921_PFWT_RNA-1	2.0295	up	0.00156136	218	5	1.7856	gi|124358348|gb|ABG37022.1|	114	4e-25	serine protease [Nicotiana tabacum]	sp|O65351|SUBL_ARATH	81.3	2e-15	Subtilisin-like protease OS=Arabidopsis thaliana GN=ARA12 PE=1 SV=1	--	--	--	--	--	K01342	1e-17	84.3	osa:4334194	subtilisin [EC:3.4.21.62]	GO:0019538//protein metabolic process;GO:0044092	GO:0016628//oxidoreductase activity, acting on the CH-CH group of donors, NAD or NADP as acceptor;GO:0005515//protein binding;GO:0004175//endopeptidase activity	-
Unigene53542_PFWT_RNA-1	2.0295	up	0.00156136	268	9	2.6144	gi|224071315|ref|XP_002303400.1|	56.6	8e-08	predicted protein [Populus trichocarpa] >gi|222840832|gb|EEE78379.1| predicted protein [Populus trichocarpa]	--	--	--	--	--	--	--	--	--	--	--	--	--	--	-	-	-
Unigene60686_PFWT_RNA-1	2.0295	up	0.00156136	319	8	1.9524	gi|223452516|gb|ACM89585.1|	151	2e-36	receptor-like protein kinase [Glycine max]	sp|C0LGR3|Y4265_ARATH	110	2e-24	Probable LRR receptor-like serine/threonine-protein kinase At4g26540 OS=Arabidopsis thaliana GN=At4g26540 PE=1 SV=1	RSp0842	64.3	5e-11	COG4886	Leucine-rich repeat (LRR) protein	K13420	2e-19	90.5	ath:AT5G46330	LRR receptor-like serine/threonine-protein kinase FLS2 [EC:2.7.11.1]	-	-	-
Unigene73512_PFWT_RNA-1	2.0295	up	6.9e-10	519	54	8.1	gi|255555188|ref|XP_002518631.1|	60.5	1e-08	conserved hypothetical protein [Ricinus communis] >gi|223542230|gb|EEF43773.1| conserved hypothetical protein [Ricinus communis]	--	--	--	--	--	--	--	--	--	--	--	--	--	--	-	-	-
Unigene29795_PFWT_RNA-1	2.02863	up	0	176	115	50.868	gi|297842325|ref|XP_002889044.1|	125	1e-28	tubulin beta-1 chain [Arabidopsis lyrata subsp. lyrata] >gi|297334885|gb|EFH65303.1| tubulin beta-1 chain [Arabidopsis lyrata subsp. lyrata]	sp|P12411|TBB1_ARATH	125	8e-29	Tubulin beta-1 chain OS=Arabidopsis thaliana GN=TUBB1 PE=2 SV=1	ECU03g0820i	111	4e-25	COG5023	Tubulin	K07375	6e-30	125	vvi:100259087	tubulin beta	GO:0009314//response to radiation;GO:0000902//cell morphogenesis;GO:0043623//cellular protein complex assembly;GO:0007017//microtubule-based process	GO:0017111//nucleoside-triphosphatase activity;GO:0032561//guanyl ribonucleotide binding	GO:0032991;GO:0043231//intracellular membrane-bounded organelle;GO:0015630//microtubule cytoskeleton
Unigene40520_PFWT_RNA-1	2.0252	up	2.15e-12	209	29	10.8022	gi|62286957|sp|Q9XGA1.1|KPRS4_SPIOL	134	3e-31	RecName: Full=Ribose-phosphate pyrophosphokinase 4; AltName: Full=Phosphoribosyl pyrophosphate synthase 4 >gi|4902879|emb|CAB43602.1| phosphoribosyl pyrophosphate synthase isozyme 4 [Spinacia oleracea]	sp|Q9XGA1|KPRS4_SPIOL	134	2e-31	Ribose-phosphate pyrophosphokinase 4 OS=Spinacia oleracea GN=PRS4 PE=2 SV=1	--	--	--	--	--	--	--	--	--	--	-	-	-
Unigene59732_PFWT_RNA-1	2.0252	up	1.15e-07	311	38	9.5122	--	--	--	--	--	--	--	--	--	--	--	--	--	--	--	--	--	--	-	-	-
Unigene23645_PFWT_RNA-1	2.0228	up	3.49e-09	155	29	14.5655	gi|121663827|dbj|BAF44533.1|	92.8	1e-18	class IV chitinase [Nicotiana tabacum]	sp|P27054|CHI4_PHAVU	71.6	1e-12	Endochitinase PR4 OS=Phaseolus vulgaris GN=CHI4 PE=2 SV=1	--	--	--	--	--	K01183	2e-16	80.5	ath:AT3G54420	chitinase [EC:3.2.1.14]	-	-	-
Unigene22511_PFWT_RNA-1	2.02022	up	3.22e-07	151	38	19.5914	gi|224064438|ref|XP_002301476.1|	87.8	3e-17	multidrug resistance protein ABC transporter family [Populus trichocarpa] >gi|222843202|gb|EEE80749.1| multidrug resistance protein ABC transporter family [Populus trichocarpa]	sp|Q7DM58|AB4C_ARATH	84.3	2e-16	ABC transporter C family member 4 OS=Arabidopsis thaliana GN=ABCC4 PE=1 SV=2	--	--	--	--	--	--	--	--	--	--	GO:0009987//cellular process;GO:0015893//drug transport;GO:0051707//response to other organism;GO:0008152//metabolic process;GO:0006950//response to stress	GO:0017111//nucleoside-triphosphatase activity;GO:0016628//oxidoreductase activity, acting on the CH-CH group of donors, NAD or NADP as acceptor;GO:0051183//vitamin transporter activity;GO:0015405//P-P-bond-hydrolysis-driven transmembrane transporter activity;GO:0032559//adenyl ribonucleotide binding	GO:0031224//intrinsic to membrane;GO:0031090//organelle membrane;GO:0005773//vacuole
Unigene31811_PFWT_RNA-1	2.018	up	3.35e-10	182	50	21.3874	gi|302035373|gb|ADK92393.1|	125	1e-28	auxin response factor 8-1 [Solanum lycopersicum]	sp|Q6H6V4|ARFF_ORYSJ	119	4e-27	Auxin response factor 6 OS=Oryza sativa subsp. japonica GN=ARF6 PE=1 SV=1	--	--	--	--	--	--	--	--	--	--	GO:0010468//regulation of gene expression;GO:0009755//hormone-mediated signaling pathway;GO:0009791//post-embryonic development;GO:0006351//transcription, DNA-dependent	GO:0003676//nucleic acid binding;GO:0005515//protein binding	GO:0043231//intracellular membrane-bounded organelle
Unigene44353_PFWT_RNA-1	2.01439	up	6.35e-05	225	15	5.19	gi|119008|sp|P23432.1|E13C_TOBAC	79.3	7e-23	RecName: Full=Glucan endo-1,3-beta-glucosidase; AltName: Full=(1->3)-beta-glucan endohydrolase; Short=(1->3)-beta-glucanase; AltName: Full=Beta-1,3-endoglucanase; Flags: Precursor >gi|20026|emb|CAA38302.1| glucan endo-1,3-beta-glucosidase [Nicotiana tabacum] >gi|1041627|emb|CAA57255.1| (1-)-beta-glucanase [Nicotiana tabacum]	sp|P23432|E13C_TOBAC	79.3	4e-23	Glucan endo-1,3-beta-glucosidase OS=Nicotiana tabacum GN=SP41A PE=1 SV=1	--	--	--	--	--	K01199	3e-09	40	ath:AT3G57260	glucan endo-1,3-beta-D-glucosidase [EC:3.2.1.39]	-	-	-
Unigene56531_PFWT_RNA-1	2.01439	up	9.48e-07	286	15	4.083	--	--	--	--	--	--	--	--	--	--	--	--	--	--	--	--	--	--	-	-	-
Unigene65499_PFWT_RNA-1	2.01439	up	2.08e-08	374	119	24.7705	gi|222422853|dbj|BAH19413.1|	134	3e-31	AT5G62890 [Arabidopsis thaliana]	sp|Q27GI3|NAT6_ARATH	134	2e-31	Nucleobase-ascorbate transporter 6 OS=Arabidopsis thaliana GN=NAT6 PE=2 SV=2	--	--	--	--	--	--	--	--	--	--	GO:0006810//transport	GO:0005215//transporter activity	GO:0030312//external encapsulating structure;GO:0043231//intracellular membrane-bounded organelle
Unigene74623_PFWT_RNA-1	2.01439	up	7.4e-10	548	42	5.9666	gi|861147|emb|CAA56175.1|	111	5e-24	K+ channel inward rectifying [Solanum tuberosum]	sp|Q39128|KAT1_ARATH	82	2e-15	Potassium channel KAT1 OS=Arabidopsis thaliana GN=KAT1 PE=1 SV=2	--	--	--	--	--	--	--	--	--	--	GO:0009642//response to light intensity;GO:0009987//cellular process;GO:0048511//rhythmic process;GO:0030001//metal ion transport	GO:0005249//voltage-gated potassium channel activity;GO:0005515//protein binding;GO:0000166//nucleotide binding	GO:0031224//intrinsic to membrane
Unigene79704_PFWT_RNA-1	2.00458	up	3.54e-13	752	1579	163.465	gi|924622|gb|AAA80495.1|	374	1e-103	endo-1,4-beta-glucanase precursor [Solanum lycopersicum]	sp|O81416|GUN17_ARATH	310	8e-84	Endoglucanase 17 OS=Arabidopsis thaliana GN=At4g02290 PE=2 SV=1	--	--	--	--	--	K01179	3e-61	231	osa:4335944	endoglucanase [EC:3.2.1.4]	GO:0044238//primary metabolic process;GO:0051707//response to other organism;GO:0007275//multicellular organismal development	GO:0004553//hydrolase activity, hydrolyzing O-glycosyl compounds	GO:0044464//cell part
Unigene66849_PFWT_RNA-1	2.0035	up	0.000210188	392	37	7.3481	gi|84514139|gb|ABC59078.1|	126	7e-29	cytochrome P450 monooxygenase CYP72A59 [Medicago truncatula]	sp|Q05047|C72A1_CATRO	109	5e-24	Secologanin synthase OS=Catharanthus roseus GN=CYP72A1 PE=2 SV=1	--	--	--	--	--	K07424	5e-31	129	sbi:SORBI_03g028720	cytochrome P450, family 3, subfamily A [EC:1.14.14.1]	-	-	-
Unigene70702_PFWT_RNA-1	2.0035	up	0.000210188	457	20	3.407	gi|224128940|ref|XP_002329004.1|	148	3e-35	auxin efflux carrier component [Populus trichocarpa] >gi|222839238|gb|EEE77589.1| auxin efflux carrier component [Populus trichocarpa]	sp|Q5JLM1|PIN6_ORYSJ	132	8e-31	Probable auxin efflux carrier component 6 OS=Oryza sativa subsp. japonica GN=PIN6 PE=2 SV=1	--	--	--	--	--	K13947	3e-28	120	osa:4326565	auxin efflux carrier family	GO:0048588;GO:0009606//tropism;GO:0010015//root morphogenesis;GO:0000904//cell morphogenesis involved in differentiation	-	GO:0044459//plasma membrane part;GO:0012505//endomembrane system
Unigene73116_PFWT_RNA-1	2.0035	up	1.54e-07	509	51	7.8003	--	--	--	--	--	--	--	--	--	--	--	--	--	--	--	--	--	--	-	-	-
Unigene24471_PFWT_RNA-1	-2.00025	down	2.42e-58	158	384	189.205	gi|7271957|gb|AAF44708.1|AF242849_1	89.4	1e-17	wound-inducible carboxypeptidase [Solanum lycopersicum]	sp|P07519|CBP1_HORVU	77.8	2e-14	Serine carboxypeptidase 1 OS=Hordeum vulgare GN=CBP1 PE=1 SV=4	--	--	--	--	--	K13289	4e-17	82.8	pop:POPTR_835003	cathepsin A [EC:3.4.16.5]	GO:0019538//protein metabolic process	GO:0004180//carboxypeptidase activity	-
Unigene19789_PFWT_RNA-1	-2.00088	down	1.06e-38	1754	400	17.7537	gi|15219567|ref|NP_171880.1|	483	1e-135	MGP (Magpie); nucleic acid binding / protein binding / transcription factor/ zinc ion binding [Arabidopsis thaliana] >gi|75339114|sp|Q9ZWA6.1|MGP_ARATH RecName: Full=Zinc finger protein MAGPIE >gi|30017249|gb|AAP12858.1| At1g03840 [Arabidopsis thaliana]	sp|Q9ZWA6|MGP_ARATH	483	2e-135	Zinc finger protein MAGPIE OS=Arabidopsis thaliana GN=MGP PE=1 SV=1	--	--	--	--	--	K03540	8e-53	205	ath:AT1G25250	ribonuclease P subunit RPR2 [EC:3.1.26.5]	-	-	-
Unigene31359_PFWT_RNA-1	-2.00172	down	3.48e-14	181	218	93.7642	gi|186493960|ref|NP_177041.3|	50.1	8e-06	AGP19 (ARABINOGALACTAN-PROTEIN 19) [Arabidopsis thaliana]	sp|Q9S740|AGP19_ARATH	50.1	4e-06	Lysine-rich arabinogalactan protein 19 OS=Arabidopsis thaliana GN=AGP19 PE=2 SV=1	--	--	--	--	--	--	--	--	--	--	-	-	-
Unigene70951_PFWT_RNA-1	-2.00221	down	3.4e-12	461	144	24.3176	gi|114053449|gb|AAT40539.2|	217	4e-56	Leucine Rich Repeat family protein [Solanum demissum]	sp|C0LGQ5|GSO1_ARATH	159	5e-39	LRR receptor-like serine/threonine-protein kinase GSO1 OS=Arabidopsis thaliana GN=GSO1 PE=2 SV=1	--	--	--	--	--	K08286	5e-14	73.6	ath:AT4G28490	protein-serine/threonine kinase [EC:2.7.11.-]	GO:0009888//tissue development;GO:0048229//gametophyte development;GO:0007167//enzyme linked receptor protein signaling pathway;GO:0006464//protein modification process	GO:0004672//protein kinase activity;GO:0004871//signal transducer activity;GO:0016628//oxidoreductase activity, acting on the CH-CH group of donors, NAD or NADP as acceptor;GO:0032559//adenyl ribonucleotide binding	GO:0031224//intrinsic to membrane;GO:0031410//cytoplasmic vesicle
Unigene51152_PFWT_RNA-1	-2.00342	down	5.21e-17	255	234	71.4389	--	--	--	--	--	--	--	--	--	--	--	--	--	--	--	--	--	--	-	-	-
Unigene72623_PFWT_RNA-1	-2.00406	down	6.62e-69	497	545	85.3689	gi|265261605|gb|ACY74744.1|	123	1e-27	methanol inducible protein [Nicotiana benthamiana]	--	--	--	--	--	--	--	--	--	--	--	--	--	--	-	-	-
Unigene86033_PFWT_RNA-1	-2.00527	down	2.05e-50	1699	898	41.1474	gi|15218349|ref|NP_177355.1|	253	7e-66	late embryogenesis abundant domain-containing protein / LEA domain-containing protein [Arabidopsis thaliana]	sp|Q32L10|TM205_BOVIN	84.3	2e-15	Transmembrane protein 205 OS=Bos taurus GN=TMEM205 PE=2 SV=1	PH0553	50.8	7e-06	COG3351	Putative archaeal flagellar protein D/E	--	--	--	--	--	-	-	-
Unigene12503_PFWT_RNA-1	-2.00613	down	3.66e-06	902	86	7.4225	gi|115458870|ref|NP_001053035.1|	56.2	5e-07	Os04g0467100 [Oryza sativa Japonica Group] >gi|113564606|dbj|BAF14949.1| Os04g0467100 [Oryza sativa Japonica Group] >gi|116309726|emb|CAH66771.1| OSIGBa0115M15.9 [Oryza sativa (indica cultivar-group)]	--	--	--	--	--	--	--	--	--	--	--	--	--	--	-	-	-
Unigene73235_PFWT_RNA-1	-2.00613	down	3.66e-06	512	55	8.3628	gi|28416869|gb|AAO42965.1|	106	1e-22	At2g35290 [Arabidopsis thaliana]	--	--	--	--	--	--	--	--	--	--	--	--	--	--	-	-	-
Unigene76180_PFWT_RNA-1	-2.00613	down	1.16e-20	597	482	62.8539	gi|145586535|emb|CAK12755.2|	94.7	6e-19	(Sodium/potassium)/proton exchanger 4 [Solanum lycopersicum]	sp|Q68KI4|NHX1_ARATH	68.9	2e-11	Sodium/hydrogen exchanger 1 OS=Arabidopsis thaliana GN=NHX1 PE=1 SV=2	--	--	--	--	--	--	--	--	--	--	-	-	-
Unigene77389_PFWT_RNA-1	-2.00613	down	3.18e-30	642	332	40.2589	gi|297806573|ref|XP_002871170.1|	145	4e-34	transducin family protein [Arabidopsis lyrata subsp. lyrata] >gi|297317007|gb|EFH47429.1| transducin family protein [Arabidopsis lyrata subsp. lyrata]	--	--	--	--	--	--	--	--	--	K08518	2e-44	175	vvi:100250143	syntaxin binding protein 5 (tomosyn)	-	-	GO:0016020//membrane
Unigene84344_PFWT_RNA-1	-2.00613	down	3.66e-06	1207	102	6.5789	gi|223452371|gb|ACM89513.1|	449	1e-125	wall-associated kinase [Glycine max]	sp|P0C5E2|Y1839_ARATH	396	1e-109	Probable serine/threonine-protein kinase At1g18390 OS=Arabidopsis thaliana GN=At1g18390 PE=1 SV=2	YAR019c	96.3	1e-19	COG0515	Serine/threonine protein kinase	K04733	5e-51	198	ath:AT5G38990	interleukin-1 receptor-associated kinase 4 [EC:2.7.11.1]	-	-	-
Unigene62032_PFWT_RNA-1	-2.00798	down	1.05e-16	333	148	34.6001	gi|156147383|gb|ABU53925.1|	153	7e-37	myb-related transcription factor [Datura metel]	--	--	--	--	--	--	--	--	--	--	--	--	--	--	GO:0010468//regulation of gene expression	GO:0003676//nucleic acid binding	GO:0043231//intracellular membrane-bounded organelle
Unigene72984_PFWT_RNA-1	-2.01034	down	1.38e-31	505	333	51.3348	gi|297832970|ref|XP_002884367.1|	237	4e-62	universal stress protein family protein [Arabidopsis lyrata subsp. lyrata] >gi|297330207|gb|EFH60626.1| universal stress protein family protein [Arabidopsis lyrata subsp. lyrata]	sp|Q8LGG8|USPAL_ARATH	60.1	7e-09	Universal stress protein A-like protein OS=Arabidopsis thaliana GN=At3g01520 PE=1 SV=2	L1010	61.2	8e-10	COG0589	Universal stress protein UspA and related nucleotide-binding proteins	--	--	--	--	--	GO:0050896//response to stimulus	-	GO:0016020//membrane
Unigene14761_PFWT_RNA-1	-2.01115	down	0.000420808	265	18	5.2879	gi|124359291|gb|ABD28426.2|	58.5	5e-11	RNA-directed DNA polymerase (Reverse transcriptase) [Medicago truncatula]	--	--	--	--	--	--	--	--	--	--	--	--	--	--	-	-	-
Unigene2258_PFWT_RNA-1	-2.01115	down	0.000420808	593	28	3.6759	gi|75220399|sp|P93006.1|P2C27_ARATH	238	6e-90	RecName: Full=Probable protein phosphatase 2C 27; Short=AtPP2C27	sp|P93006|P2C27_ARATH	238	3e-90	Probable protein phosphatase 2C 27 OS=Arabidopsis thaliana GN=At2g33700 PE=2 SV=1	SPCC1223.11	91.3	3e-24	COG0631	Serine/threonine protein phosphatase	K01090	8e-59	163	osa:4337723	protein phosphatase [EC:3.1.3.16]	GO:0006464//protein modification process	GO:0043169//cation binding;GO:0004721//phosphoprotein phosphatase activity	GO:0043234//protein complex;GO:0043231//intracellular membrane-bounded organelle
Unigene23042_PFWT_RNA-1	-2.01115	down	0.000420808	153	26	13.2294	gi|255553837|ref|XP_002517959.1|	60.5	6e-09	conserved hypothetical protein [Ricinus communis] >gi|223542941|gb|EEF44477.1| conserved hypothetical protein [Ricinus communis]	--	--	--	--	--	--	--	--	--	--	--	--	--	--	-	-	-
Unigene23121_PFWT_RNA-1	-2.01115	down	0.000420808	153	28	14.2471	gi|111183161|gb|ABH07898.1|	50.4	6e-06	leucine-rich repeat family protein [Solanum lycopersicum]	--	--	--	--	--	--	--	--	--	--	--	--	--	--	-	-	-
Unigene50930_PFWT_RNA-1	-2.01115	down	0.000420808	254	61	18.6963	--	--	--	--	--	--	--	--	--	--	--	--	--	--	--	--	--	--	-	-	-
Unigene72968_PFWT_RNA-1	-2.01115	down	0.000420808	505	52	8.0163	gi|297841423|ref|XP_002888593.1|	252	1e-66	meiotic asynaptic mutant 1 [Arabidopsis lyrata subsp. lyrata] >gi|297334434|gb|EFH64852.1| meiotic asynaptic mutant 1 [Arabidopsis lyrata subsp. lyrata]	sp|Q5M7C8|HORM1_XENLA	68.9	1e-11	HORMA domain-containing protein 1 OS=Xenopus laevis GN=hormad1 PE=2 SV=1	--	--	--	--	--	--	--	--	--	--	GO:0009553//embryo sac development;GO:0009555//pollen development;GO:0007128//meiotic prophase I;GO:0000087//M phase of mitotic cell cycle	-	GO:0000228//nuclear chromosome
Unigene85205_PFWT_RNA-1	-2.01115	down	2.22e-18	1393	298	16.6542	gi|8920583|gb|AAF81305.1|AC061957_1	294	2e-78	Contains similarity to a photoreceptor from Ceratodon purpureus gb|Y10901 and contains an eukaryotic protein kinase PF|00069 domain. ESTs gb|N96753, gb|AI993724 come from this gene [Arabidopsis thaliana]	sp|P25848|PHY1_CERPU	117	2e-25	Light-sensor Protein kinase OS=Ceratodon purpureus GN=PHY1 PE=3 SV=3	--	--	--	--	--	K04427	2e-10	64.3	olu:OSTLU_42011	mitogen-activated protein kinase kinase kinase 7 [EC:2.7.11.25]	-	-	-
Unigene9289_PFWT_RNA-1	-2.01115	down	0.000420808	502	88	13.647	--	--	--	--	--	--	--	--	--	--	--	--	--	--	--	--	--	--	-	-	-
Unigene22839_PFWT_RNA-1	-2.01315	down	1.42e-13	152	190	97.3127	--	--	--	--	--	--	--	--	--	--	--	--	--	--	--	--	--	--	-	-	-
Unigene2430_PFWT_RNA-1	-2.01315	down	1.42e-13	676	131	15.0863	--	--	--	--	--	--	--	--	--	--	--	--	--	--	--	--	--	--	-	-	-
Unigene20419_PFWT_RNA-1	-2.0149	down	2.41e-27	1651	464	21.8791	gi|224130858|ref|XP_002320942.1|	769	0	multidrug/pheromone exporter, MDR family, ABC transporter family [Populus trichocarpa] >gi|222861715|gb|EEE99257.1| multidrug/pheromone exporter, MDR family, ABC transporter family [Populus trichocarpa]	sp|Q9M1Q9|AB21B_ARATH	723	0	ABC transporter B family member 21 OS=Arabidopsis thaliana GN=ABCB21 PE=1 SV=1	SPCC663.03	325	1e-88	COG1132	ABC-type multidrug transport system, ATPase and permease components	K05658	0	771	vvi:100267452	ATP-binding cassette, subfamily B (MDR/TAP), member 1	-	-	-
Unigene72679_PFWT_RNA-1	-2.0149	down	1.22e-46	498	372	58.1531	gi|124360609|gb|ABN08608.1|	313	7e-85	Zinc finger, RING-type [Medicago truncatula]	--	--	--	--	--	--	--	--	--	--	--	--	--	--	-	GO:0046914//transition metal ion binding	-
Unigene85254_PFWT_RNA-1	-2.01644	down	2.96e-15	1405	183	10.1399	gi|30013683|gb|AAP03884.1|	578	1e-164	Avr9/Cf-9 rapidly elicited protein 74 [Nicotiana tabacum]	sp|Q5PNY6|PUB21_ARATH	332	4e-90	U-box domain-containing protein 21 OS=Arabidopsis thaliana GN=PUB21 PE=2 SV=1	--	--	--	--	--	K09561	6e-06	49.3	zma:100273449	STIP1 homology and U-box containing protein 1 [EC:6.3.2.19]	-	-	-
Unigene80445_PFWT_RNA-1	-2.01673	down	6.5e-19	796	329	32.1767	gi|15217873|ref|NP_174144.1|	273	2e-72	PUP1 (PURINE PERMEASE 1); purine nucleoside transmembrane transporter/ purine transmembrane transporter [Arabidopsis thaliana] >gi|75173386|sp|Q9FZ96.1|PUP1_ARATH RecName: Full=Purine permease 1; Short=AtPUP1 >gi|9795614|gb|AAF98432.1|AC021044_11 purine permease [Arabidopsis thaliana]	sp|Q9FZ96|PUP1_ARATH	273	1e-72	Purine permease 1 OS=Arabidopsis thaliana GN=PUP1 PE=1 SV=1	--	--	--	--	--	--	--	--	--	--	GO:0006863//purine transport;GO:0009267//cellular response to starvation	GO:0005337//nucleoside transmembrane transporter activity;GO:0015205//nucleobase transmembrane transporter activity	GO:0016021//integral to membrane
Unigene14226_PFWT_RNA-1	-2.01781	down	5.58e-05	516	47	7.091	gi|206604185|gb|ACI16513.1|	101	5e-21	MAP3Ka [Cucumis sativus]	sp|O22042|M3K3_ARATH	79.7	9e-15	Mitogen-activated protein kinase kinase kinase 3 OS=Arabidopsis thaliana GN=ANP3 PE=1 SV=1	YAR019c	60.5	1e-09	COG0515	Serine/threonine protein kinase	K13414	8e-15	76.6	vvi:100241228	mitogen-activated protein kinase kinase kinase 1, plant [EC:2.7.11.25]	-	-	-
Unigene20468_PFWT_RNA-1	-2.01781	down	2.01e-12	946	248	20.4089	gi|15232059|ref|NP_189337.1|	78.6	1e-13	AT-TCP20; transcription factor [Arabidopsis thaliana] >gi|75273954|sp|Q9LSD5.1|TCP20_ARATH RecName: Full=Transcription factor TCP20	sp|Q9LSD5|TCP20_ARATH	78.6	6e-14	Transcription factor TCP20 OS=Arabidopsis thaliana GN=TCP20 PE=1 SV=1	--	--	--	--	--	--	--	--	--	--	-	-	-
Unigene34207_PFWT_RNA-1	-2.01781	down	5.58e-05	190	35	14.3408	--	--	--	--	--	--	--	--	--	--	--	--	--	--	--	--	--	--	-	-	-
Unigene68464_PFWT_RNA-1	-2.01781	down	5.58e-05	417	56	10.4547	gi|297833796|ref|XP_002884780.1|	159	9e-39	ATPAP16/PAP16 [Arabidopsis lyrata subsp. lyrata] >gi|297330620|gb|EFH61039.1| ATPAP16/PAP16 [Arabidopsis lyrata subsp. lyrata]	sp|Q9SR79|PPA16_ARATH	157	2e-38	Probable inactive purple acid phosphatase 16 OS=Arabidopsis thaliana GN=PAP16 PE=2 SV=1	YLR361c	51.6	4e-07	COG1409	Predicted phosphohydrolases	--	--	--	--	--	-	-	-
Unigene77776_PFWT_RNA-1	-2.01781	down	5.58e-05	658	98	11.5947	gi|91806854|gb|ABE66154.1|	132	3e-30	fringe-like protein [Arabidopsis thaliana]	--	--	--	--	--	--	--	--	--	--	--	--	--	--	-	-	-
Unigene67895_PFWT_RNA-1	-2.01903	down	2.4e-32	408	646	123.263	gi|8131905|gb|AAF73132.1|AF149017_1	291	1e-78	homogentisate 1,2-dioxygenase [Solanum lycopersicum]	sp|Q9ZRA2|HGD_ARATH	252	4e-67	Homogentisate 1,2-dioxygenase OS=Arabidopsis thaliana GN=HGO PE=2 SV=2	PA2009	172	2e-43	COG3508	Homogentisate 1,2-dioxygenase	K00451	7e-74	271	rcu:RCOM_1743950	homogentisate 1,2-dioxygenase [EC:1.13.11.5]	-	-	-
Unigene47301_PFWT_RNA-1	-2.02013	down	1.4e-09	238	11	3.5981	gi|28302070|gb|AAM09514.2|AF489874_1	77	6e-14	zeatin O-glucosyltransferase [Glycine max]	sp|P56725|ZOX_PHAVU	77	3e-14	Zeatin O-xylosyltransferase OS=Phaseolus vulgaris GN=ZOX1 PE=2 SV=1	--	--	--	--	--	K13495	2e-16	80.5	pop:POPTR_808453	cis-zeatin O-glucosyltransferase [EC:2.4.1.215]	-	GO:0008194//UDP-glycosyltransferase activity;GO:0016758//transferase activity, transferring hexosyl groups	-
Unigene72164_PFWT_RNA-1	-2.02048	down	5.07e-51	487	289	46.1985	gi|56555147|gb|AAV98199.1|	129	1e-29	phenylalanine ammonialyase 1 [Petunia x hybrida]	sp|P45724|PAL2_ARATH	120	3e-27	Phenylalanine ammonia-lyase 2 OS=Arabidopsis thaliana GN=PAL2 PE=1 SV=2	--	--	--	--	--	K10775	3e-28	120	ath:AT3G53260	phenylalanine ammonia-lyase [EC:4.3.1.24]	GO:0009698//phenylpropanoid metabolic process;GO:0006950//response to stress;GO:0006558//L-phenylalanine metabolic process	GO:0016841//ammonia-lyase activity	GO:0044424//intracellular part
Unigene4500_PFWT_RNA-1	-2.02203	down	5.99e-15	493	147	23.2129	gi|27447657|gb|AAO13689.1|AF013280_1	295	1e-79	amino acid transporter [Solanum lycopersicum]	sp|Q39134|AAP3_ARATH	239	5e-63	Amino acid permease 3 OS=Arabidopsis thaliana GN=AAP3 PE=1 SV=2	--	--	--	--	--	--	--	--	--	--	-	-	-
Unigene59352_PFWT_RNA-1	-2.02361	down	2.84e-11	308	225	56.871	gi|115478871|ref|NP_001063029.1|	60.1	8e-09	Os09g0373000 [Oryza sativa Japonica Group] >gi|49387802|dbj|BAD26367.1| brain protein 44-like [Oryza sativa Japonica Group] >gi|113631262|dbj|BAF24943.1| Os09g0373000 [Oryza sativa Japonica Group]	--	--	--	--	--	--	--	--	--	--	--	--	--	--	-	-	-
Unigene8448_PFWT_RNA-1	-2.02495	down	1.04e-06	803	109	10.5675	gi|226509577|ref|NP_001152499.1|	227	1e-65	LOC100286139 [Zea mays] >gi|195656871|gb|ACG47903.1| 3-oxoacyl-reductase [Zea mays]	sp|Q937L4|CPNA_COMTE	94	1e-18	Cyclopentanol dehydrogenase OS=Comamonas testosteroni GN=cpnA PE=3 SV=1	lin1921	93.2	5e-19	COG1028	Dehydrogenases with different specificities (related to short-chain alcohol dehydrogenases)	K00059	9e-66	227	ath:AT1G63380	3-oxoacyl-[acyl-carrier protein] reductase [EC:1.1.1.100]	GO:0008152//metabolic process;GO:0010038//response to metal ion	GO:0004312//fatty-acid synthase activity	GO:0042579//microbody
Unigene85228_PFWT_RNA-1	-2.0261	down	5.83e-13	1398	212	11.8056	gi|224117120|ref|XP_002317481.1|	598	1e-170	aminotransferase family protein [Populus trichocarpa] >gi|222860546|gb|EEE98093.1| aminotransferase family protein [Populus trichocarpa]	sp|Q8QZR1|ATTY_MOUSE	290	2e-77	Tyrosine aminotransferase OS=Mus musculus GN=Tat PE=2 SV=1	PH1322	143	6e-34	COG0436	Aspartate/tyrosine/aromatic aminotransferase	K00815	3e-171	598	pop:POPTR_568851	tyrosine aminotransferase [EC:2.6.1.5]	-	-	-
Unigene17677_PFWT_RNA-1	-2.02872	down	2.02e-08	590	174	22.9592	--	--	--	--	--	--	--	--	--	--	--	--	--	--	--	--	--	--	-	-	-
Unigene37613_PFWT_RNA-1	-2.03	down	2.85e-09	199	138	53.9865	gi|28466845|gb|AAO44031.1|	79.3	1e-14	At5g50090 [Arabidopsis thaliana]	--	--	--	--	--	--	--	--	--	--	--	--	--	--	-	-	-
Unigene79975_PFWT_RNA-1	-2.03055	down	5.32e-18	766	401	40.7544	gi|8099338|gb|AAF72099.1|AF146690_1	326	2e-88	Pto-responsive gene 1 protein [Solanum lycopersicum]	sp|Q9LMA8|TI10A_ARATH	64.7	6e-10	Protein TIFY 10A OS=Arabidopsis thaliana GN=TIFY10A PE=1 SV=1	--	--	--	--	--	--	--	--	--	--	-	-	-
Unigene54998_PFWT_RNA-1	-2.03163	down	3.63e-29	276	472	133.135	gi|75313797|sp|Q9SR86.1|AGT23_ARATH	87.4	4e-17	RecName: Full=Alanine--glyoxylate aminotransferase 2 homolog 3, mitochondrial; AltName: Full=Beta-alanine-pyruvate aminotransferase 3; Flags: Precursor >gi|110740902|dbj|BAE98547.1| aminotransferase like protein [Arabidopsis thaliana]	sp|Q9SR86|AGT23_ARATH	87.4	2e-17	Alanine--glyoxylate aminotransferase 2 homolog 3, mitochondrial OS=Arabidopsis thaliana GN=At3g08860 PE=2 SV=1	--	--	--	--	--	K00827	1e-15	78.2	sbi:SORBI_01g045680	alanine--glyoxylate transaminase / (R)-3-amino-2-methylpropionate-pyruvate transaminase [EC:2.6.1.44 2.6.1.40]	-	-	-
Unigene12074_PFWT_RNA-1	-2.03324	down	1.18e-12	976	134	10.6884	gi|158327798|emb|CAP12788.1|	536	1e-173	WRKY transcription factor [Capsicum chinense]	sp|Q8S8P5|WRK33_ARATH	274	8e-73	Probable WRKY transcription factor 33 OS=Arabidopsis thaliana GN=WRKY33 PE=1 SV=2	--	--	--	--	--	K13424	1e-97	325	pop:POPTR_577093	WRKY transcription factor 33	-	-	-
Unigene61746_PFWT_RNA-1	-2.03377	down	1.7e-13	330	62	14.6264	gi|297827243|ref|XP_002881504.1|	85.5	2e-16	abc transporter family protein [Arabidopsis lyrata subsp. lyrata] >gi|297327343|gb|EFH57763.1| abc transporter family protein [Arabidopsis lyrata subsp. lyrata]	sp|Q9FNB5|AB6G_ARATH	85.1	1e-16	ABC transporter G family member 6 OS=Arabidopsis thaliana GN=ABCG6 PE=2 SV=1	--	--	--	--	--	K12843	1e-17	84.7	vvi:100248403	U4/U6 small nuclear ribonucleoprotein PRP3	GO:0051707//response to other organism	GO:0015405//P-P-bond-hydrolysis-driven transmembrane transporter activity;GO:0015604//phosphonate transmembrane transporter activity;GO:0017111//nucleoside-triphosphatase activity;GO:0032559//adenyl ribonucleotide binding	GO:0044464//cell part
Unigene77207_PFWT_RNA-1	-2.03423	down	3.39e-27	635	393	48.1813	gi|115455033|ref|NP_001051117.1|	217	1e-55	Os03g0723600 [Oryza sativa Japonica Group] >gi|37718757|gb|AAR01629.1| expressed protein [Oryza sativa Japonica Group] >gi|108710818|gb|ABF98613.1| expressed protein [Oryza sativa (japonica cultivar-group)] >gi|113549588|dbj|BAF13031.1| Os03g0723600 [Oryza sativa Japonica Group]	--	--	--	--	--	--	--	--	--	--	--	--	--	--	-	GO:0005488//binding	GO:0043231//intracellular membrane-bounded organelle
Unigene396_PFWT_RNA-1	-2.03463	down	7.28e-29	675	205	23.6434	gi|110739738|dbj|BAF01776.1|	372	1e-102	laccase (diphenol oxidase)-like protein [Arabidopsis thaliana]	sp|Q8VZA1|LAC11_ARATH	372	1e-102	Laccase-11 OS=Arabidopsis thaliana GN=LAC11 PE=2 SV=1	--	--	--	--	--	K00368	1e-39	159	osa:4324803	nitrite reductase (NO-forming) [EC:1.7.2.1]	GO:0009808//lignin metabolic process	GO:0046914//transition metal ion binding;GO:0016682//oxidoreductase activity, acting on diphenols and related substances as donors, oxygen as acceptor	GO:0005576//extracellular region;GO:0031410//cytoplasmic vesicle
Unigene16089_PFWT_RNA-1	-2.03586	down	1.55e-18	873	245	21.848	gi|416649|sp|Q03662.1|GSTX1_TOBAC	325	6e-88	RecName: Full=Probable glutathione S-transferase; AltName: Full=Auxin-induced protein PGNT1/PCNT110 >gi|19789|emb|CAA39709.1| auxin-induced protein [Nicotiana tabacum] >gi|19795|emb|CAA39705.1| auxin-induced protein [Nicotiana tabacum]	sp|Q03662|GSTX1_TOBAC	325	3e-88	Probable glutathione S-transferase OS=Nicotiana tabacum PE=2 SV=1	XF0911	72.4	9e-13	COG0625	Glutathione S-transferase	K00799	6e-44	174	ath:AT2G29490	glutathione S-transferase [EC:2.5.1.18]	GO:0006950//response to stress;GO:0009755//hormone-mediated signaling pathway	GO:0016765//transferase activity, transferring alkyl or aryl (other than methyl) groups	-
Unigene49410_PFWT_RNA-1	-2.03609	down	2.26e-19	247	209	65.8732	gi|153805698|gb|ABS52574.1|	105	1e-22	nodulin family protein [Gossypium hirsutum]	sp|Q6J163|5NG4_PINTA	62.4	8e-10	Auxin-induced protein 5NG4 OS=Pinus taeda PE=2 SV=1	--	--	--	--	--	--	--	--	--	--	-	-	-
Unigene66910_PFWT_RNA-1	-2.03631	down	1.46e-94	393	1099	217.703	gi|3986119|dbj|BAA34924.1|	259	7e-69	1-aminocyclopropane-1-carboxylate oxidase [Solanum lycopersicum]	sp|Q08507|ACCO3_PETHY	240	2e-63	1-aminocyclopropane-1-carboxylate oxidase 3 OS=Petunia hybrida GN=ACO3 PE=3 SV=1	--	--	--	--	--	K05933	5e-61	229	pop:POPTR_573016	aminocyclopropanecarboxylate oxidase [EC:1.14.17.4]	GO:0006950//response to stress;GO:0003006//reproductive developmental process;GO:0006555//methionine metabolic process	GO:0043169//cation binding;GO:0019842//vitamin binding;GO:0016641//oxidoreductase activity, acting on the CH-NH2 group of donors, oxygen as acceptor	-
Unigene77267_PFWT_RNA-1	-2.0374	down	4.65e-26	638	398	48.5648	gi|18412106|ref|NP_565189.1|	315	3e-85	pathogenesis-related family protein [Arabidopsis thaliana] >gi|21595167|gb|AAM66077.1| pathogenesis-related protein-like protein [Arabidopsis thaliana]	sp|P16273|PRPX_HORVU	202	2e-51	Pathogen-related protein OS=Hordeum vulgare PE=2 SV=2	--	--	--	--	--	--	--	--	--	--	-	-	-
Unigene34519_PFWT_RNA-1	-2.03907	down	1.54e-48	191	307	125.131	--	--	--	--	--	--	--	--	--	--	--	--	--	--	--	--	--	--	-	-	-
Unigene10710_PFWT_RNA-1	-2.04089	down	1.56e-05	623	62	7.7475	gi|87240492|gb|ABD32350.1|	148	2e-38	Protein kinase; S-locus glycoprotein; Curculin-like (mannose-binding) lectin; Apple-like [Medicago truncatula]	sp|Q8S9L6|CRK29_ARATH	131	4e-30	Cysteine-rich receptor-like protein kinase 29 OS=Arabidopsis thaliana GN=CRK29 PE=2 SV=1	--	--	--	--	--	K13430	1e-22	103	pop:POPTR_413452	serine/threonine-protein kinase PBS1 [EC:2.7.11.1]	GO:0006464//protein modification process;GO:0008037//cell recognition	GO:0030246//carbohydrate binding;GO:0004672//protein kinase activity;GO:0032559//adenyl ribonucleotide binding	-
Unigene10792_PFWT_RNA-1	-2.04089	down	0.000888882	849	70	6.4187	gi|79527254|ref|NP_198615.2|	147	2e-39	S-adenosylmethionine-dependent methyltransferase/ methyltransferase [Arabidopsis thaliana]	sp|Q9FKC8|MT799_ARATH	147	1e-39	Probable S-adenosylmethionine-dependent methyltransferase At5g37990 OS=Arabidopsis thaliana GN=At5g37990 PE=2 SV=2	--	--	--	--	--	K08241	6e-20	94.7	ath:AT1G19640	jasmonate O-methyltransferase [EC:2.1.1.141]	-	GO:0016741//transferase activity, transferring one-carbon groups	-
Unigene13387_PFWT_RNA-1	-2.04089	down	0.000888882	320	46	11.191	--	--	--	--	--	--	--	--	--	--	--	--	--	--	--	--	--	--	-	-	-
Unigene13923_PFWT_RNA-1	-2.04089	down	1.03e-15	933	155	12.9333	gi|1430846|emb|CAA67600.1|	416	1e-115	myb-related transcription factor [Solanum lycopersicum]	sp|Q50EX6|ODO1_PETHY	263	2e-69	Protein ODORANT1 OS=Petunia hybrida GN=ODO1 PE=2 SV=1	ECU11g1690	107	3e-23	COG5147	Myb superfamily proteins, including transcription factors and mRNA splicing factors	K09422	9e-87	317	ath:AT1G66230	myb proto-oncogene protein, plant	-	-	-
Unigene14980_PFWT_RNA-1	-2.04089	down	2.96e-07	696	70	7.8298	gi|226529375|ref|NP_001151925.1|	355	4e-97	glycosyl hydrolase, family 43 protein [Zea mays]	--	--	--	--	--	--	--	--	--	--	--	--	--	--	-	-	-
Unigene18697_PFWT_RNA-1	-2.04089	down	0.000116276	765	54	5.4953	gi|124360722|gb|ABD33259.2|	46.6	4e-12	non-LTR retroelement reverse transcriptase-like protein, related [Medicago truncatula]	--	--	--	--	--	--	--	--	--	--	--	--	--	--	-	-	-
Unigene19074_PFWT_RNA-1	-2.04089	down	2.96e-07	1086	98	7.0251	--	--	--	--	--	--	--	--	--	--	--	--	--	--	--	--	--	--	-	-	-
Unigene2093_PFWT_RNA-1	-2.04089	down	1.17e-10	1027	161	12.2044	gi|297605201|ref|NP_001056840.2|	244	2e-63	Os06g0153200 [Oryza sativa Japonica Group] >gi|255676729|dbj|BAF18754.2| Os06g0153200 [Oryza sativa Japonica Group]	sp|Q10354|YDB1_SCHPO	80.1	2e-14	Uncharacterized transporter C22E12.01 OS=Schizosaccharomyces pombe GN=SPAC22E12.01 PE=2 SV=2	YML038c	51.2	3e-06	COG0697	Permeases of the drug/metabolite transporter (DMT) superfamily	--	--	--	--	--	-	-	GO:0031224//intrinsic to membrane
Unigene25749_PFWT_RNA-1	-2.04089	down	0.000888882	162	84	40.3667	--	--	--	--	--	--	--	--	--	--	--	--	--	--	--	--	--	--	-	-	-
Unigene30395_PFWT_RNA-1	-2.04089	down	0.000888882	178	20	8.7472	gi|223452373|gb|ACM89514.1|	98.2	2e-20	receptor-like protein kinase [Glycine max]	sp|Q8GYA4|CRK10_ARATH	88.2	1e-17	Cysteine-rich receptor-like protein kinase 10 OS=Arabidopsis thaliana GN=CRK10 PE=1 SV=2	--	--	--	--	--	K04733	8e-14	72	ath:AT5G38990	interleukin-1 receptor-associated kinase 4 [EC:2.7.11.1]	-	-	-
Unigene48838_PFWT_RNA-1	-2.04089	down	1.56e-05	245	29	9.2149	--	--	--	--	--	--	--	--	--	--	--	--	--	--	--	--	--	--	-	-	-
Unigene57537_PFWT_RNA-1	-2.04089	down	0.000116276	293	60	15.942	--	--	--	--	--	--	--	--	--	--	--	--	--	--	--	--	--	--	-	-	-
Unigene60742_PFWT_RNA-1	-2.04089	down	1.56e-05	320	48	11.6775	gi|15237207|ref|NP_197091.1|	52.8	1e-06	glycosyl hydrolase family 81 protein [Arabidopsis thaliana]	--	--	--	--	--	--	--	--	--	--	--	--	--	--	-	-	-
Unigene63276_PFWT_RNA-1	-2.04089	down	2.14e-06	345	55	12.4109	--	--	--	--	--	--	--	--	--	--	--	--	--	--	--	--	--	--	-	-	-
Unigene65413_PFWT_RNA-1	-2.04089	down	0.000888882	373	179	37.3597	--	--	--	--	--	--	--	--	--	--	--	--	--	--	--	--	--	--	-	-	-
Unigene67053_PFWT_RNA-1	-2.04089	down	0.000888882	395	39	7.6865	--	--	--	--	--	--	--	--	--	--	--	--	--	--	--	--	--	--	-	-	-
Unigene70917_PFWT_RNA-1	-2.04089	down	1.67e-11	461	48	8.1059	gi|860903|emb|CAA55812.1|	200	4e-51	Sn-1 [Capsicum annuum]	sp|Q941R6|MLP31_ARATH	106	5e-23	MLP-like protein 31 OS=Arabidopsis thaliana GN=MLP31 PE=1 SV=2	--	--	--	--	--	--	--	--	--	--	GO:0006950//response to stress	-	-
Unigene71364_PFWT_RNA-1	-2.04089	down	3.43e-13	469	175	29.0486	gi|302142946|emb|CBI20241.3|	60.5	7e-09	unnamed protein product [Vitis vinifera]	--	--	--	--	--	--	--	--	--	--	--	--	--	--	-	-	-
Unigene72155_PFWT_RNA-1	-2.04089	down	1.56e-05	487	56	8.952	gi|15228868|ref|NP_191182.1|	116	1e-25	speckle-type POZ protein-related [Arabidopsis thaliana] >gi|45825155|gb|AAS77485.1| At3g56230 [Arabidopsis thaliana]	--	--	--	--	--	--	--	--	--	--	--	--	--	--	-	GO:0005488//binding	-
Unigene76562_PFWT_RNA-1	-2.04089	down	5.81e-09	610	78	9.9546	gi|10177935|dbj|BAB11200.1|	238	5e-62	copia-type polyprotein [Arabidopsis thaliana] >gi|13872710|emb|CAC37622.1| polyprotein [Arabidopsis thaliana]	sp|P04146|COPIA_DROME	127	5e-29	Copia protein OS=Drosophila melanogaster GN=GIP PE=1 SV=3	--	--	--	--	--	--	--	--	--	--	-	GO:0046872//metal ion binding;GO:0003676//nucleic acid binding	-
Unigene8110_PFWT_RNA-1	-2.04089	down	0.000116276	424	50	9.1804	gi|18415734|ref|NP_567632.1|	87.8	3e-17	subtilase family protein [Arabidopsis thaliana] >gi|4455271|emb|CAB36807.1| serine protease-like protein [Arabidopsis thaliana] >gi|7268960|emb|CAB81270.1| serine protease-like protein [Arabidopsis thaliana]	sp|O65351|SUBL_ARATH	60.5	3e-09	Subtilisin-like protease OS=Arabidopsis thaliana GN=ARA12 PE=1 SV=1	--	--	--	--	--	K01342	5e-07	50.1	osa:4334194	subtilisin [EC:3.4.21.62]	-	-	GO:0005618//cell wall
Unigene85802_PFWT_RNA-1	-2.04156	down	6.77e-131	1594	1828	89.2786	gi|226509284|ref|NP_001148741.1|	214	3e-54	DNA binding protein [Zea mays] >gi|195621758|gb|ACG32709.1| DNA binding protein [Zea mays]	sp|Q66GR3|BH130_ARATH	209	3e-53	Transcription factor bHLH130 OS=Arabidopsis thaliana GN=BHLH130 PE=1 SV=1	--	--	--	--	--	K12126	1e-07	55.1	ath:AT1G09530	phytochrome-interacting factor 3	-	-	-
Unigene86166_PFWT_RNA-1	-2.04341	down	9.05e-104	1771	1426	62.6845	gi|53850559|gb|AAU95456.1|	572	1e-162	At2g15020 [Arabidopsis thaliana]	--	--	--	--	--	--	--	--	--	--	--	--	--	--	-	-	-
Unigene48307_PFWT_RNA-1	-2.04509	down	4.11e-22	242	354	113.88	--	--	--	--	--	--	--	--	--	--	--	--	--	--	--	--	--	--	-	-	-
Unigene83700_PFWT_RNA-1	-2.05297	down	1.18e-08	1103	109	7.6933	--	--	--	--	--	--	--	--	--	--	--	--	--	--	--	--	--	--	-	-	-
Unigene84439_PFWT_RNA-1	-2.05297	down	1.18e-08	1225	201	12.7738	gi|15226765|ref|NP_181617.1|	303	4e-81	phosphatidylinositol 3- and 4-kinase family protein [Arabidopsis thaliana]	sp|Q8CBQ5|P4K2B_MOUSE	53.5	3e-06	Phosphatidylinositol 4-kinase type 2-beta OS=Mus musculus GN=Pi4k2b PE=2 SV=1	--	--	--	--	--	--	--	--	--	--	-	GO:0016772//transferase activity, transferring phosphorus-containing groups;GO:0019901//protein kinase binding	-
Unigene85229_PFWT_RNA-1	-2.05372	down	4.18e-15	1399	225	12.5206	gi|297843902|ref|XP_002889832.1|	744	0	clathrin adaptor complexes medium subunit family protein [Arabidopsis lyrata subsp. lyrata] >gi|297335674|gb|EFH66091.1| clathrin adaptor complexes medium subunit family protein [Arabidopsis lyrata subsp. lyrata]	sp|P35602|AP1M_CAEEL	541	3e-153	AP-1 complex subunit mu-1-I OS=Caenorhabditis elegans GN=unc-101 PE=2 SV=2	--	--	--	--	--	K12393	0	744	rcu:RCOM_1509430	AP-1 complex subunit mu	-	-	-
Unigene62019_PFWT_RNA-1	-2.05457	down	2.9e-14	333	100	23.3784	gi|53793724|gb|AAU93587.1|	138	2e-32	Sterol desaturase family protein [Solanum demissum]	--	--	--	--	--	--	--	--	--	--	--	--	--	--	GO:0006631//fatty acid metabolic process;GO:0009206;GO:0006811//ion transport;GO:0030148//sphingolipid biosynthetic process;GO:0009639//response to red or far red light	GO:0042625//ATPase activity, coupled to transmembrane movement of ions;GO:0016709//oxidoreductase activity, acting on paired donors, with incorporation or reduction of molecular oxygen, NADH or NADPH as one donor, and incorporation of one atom of oxygen;GO:0046914//transition metal ion binding	GO:0031224//intrinsic to membrane;GO:0043231//intracellular membrane-bounded organelle
Unigene48416_PFWT_RNA-1	-2.0552	down	7.81e-20	243	130	41.6482	--	--	--	--	--	--	--	--	--	--	--	--	--	--	--	--	--	--	-	-	-
Unigene15051_PFWT_RNA-1	-2.05666	down	1.4e-12	915	246	20.9302	gi|225446893|ref|XP_002284064.1|	298	1e-111	PREDICTED: similar to Citrate synthase, glyoxysomal [Vitis vinifera]	sp|Q9SJH7|CISY3_ARATH	296	7e-108	Citrate synthase 3, peroxisomal OS=Arabidopsis thaliana GN=CSY3 PE=1 SV=1	ML2130	137	2e-32	COG0372	Citrate synthase	K01647	5e-113	298	vvi:100255795	citrate synthase [EC:2.3.3.1]	-	-	-
Unigene64621_PFWT_RNA-1	-2.05666	down	6.06e-07	362	117	25.1615	--	--	--	--	--	--	--	--	--	--	--	--	--	--	--	--	--	--	-	-	-
Unigene63905_PFWT_RNA-1	-2.05797	down	9.77e-12	353	163	35.9478	gi|417542|sp|P32111.1|GSTX1_SOLTU	203	5e-52	RecName: Full=Probable glutathione S-transferase; AltName: Full=Pathogenesis-related protein 1 >gi|169549|gb|AAA68430.1| glutathione S-transferase [Solanum tuberosum]	sp|P32111|GSTX1_SOLTU	203	3e-52	Probable glutathione S-transferase OS=Solanum tuberosum GN=PRP1 PE=2 SV=1	XF0911	60.5	7e-10	COG0625	Glutathione S-transferase	K00799	1e-30	127	ath:AT2G29490	glutathione S-transferase [EC:2.5.1.18]	-	-	-
Unigene15425_PFWT_RNA-1	-2.05886	down	6.47e-26	982	284	22.5147	gi|115446903|ref|NP_001047231.1|	201	1e-50	Os02g0579800 [Oryza sativa Japonica Group] >gi|113536762|dbj|BAF09145.1| Os02g0579800 [Oryza sativa Japonica Group]	sp|Q9LQU4|Y1487_ARATH	199	2e-50	Uncharacterized protein At1g14870 OS=Arabidopsis thaliana GN=At1g14870 PE=1 SV=1	--	--	--	--	--	--	--	--	--	--	-	-	-
Unigene65555_PFWT_RNA-1	-2.05951	down	4.4e-06	375	39	8.0964	gi|290784291|gb|ADD62692.1|	193	6e-49	WRKYd transcription factor [Capsicum annuum]	sp|Q9SAH7|WRK40_ARATH	120	2e-27	Probable WRKY transcription factor 40 OS=Arabidopsis thaliana GN=WRKY40 PE=1 SV=1	--	--	--	--	--	K13424	1e-06	48.5	sbi:SORBI_03g038510	WRKY transcription factor 33	GO:0010468//regulation of gene expression	GO:0003677//DNA binding	GO:0043231//intracellular membrane-bounded organelle
Unigene7998_PFWT_RNA-1	-2.05951	down	1.22e-15	885	175	15.3941	gi|297807463|ref|XP_002871615.1|	165	8e-40	ubiquitin family protein [Arabidopsis lyrata subsp. lyrata] >gi|297317452|gb|EFH47874.1| ubiquitin family protein [Arabidopsis lyrata subsp. lyrata]	--	--	--	--	--	--	--	--	--	--	--	--	--	--	GO:0043412	-	GO:0043231//intracellular membrane-bounded organelle
Unigene81330_PFWT_RNA-1	-2.05951	down	8.75e-30	860	236	21.3635	gi|18422246|ref|NP_568610.1|	166	3e-40	BKI1 (BRI1 kinase inhibitor 1); protein heterodimerization [Arabidopsis thaliana] >gi|192571736|gb|ACF04813.1| At5g42750 [Arabidopsis thaliana]	--	--	--	--	--	--	--	--	--	--	--	--	--	--	GO:0010422//regulation of brassinosteroid biosynthetic process	GO:0046983//protein dimerization activity	GO:0016020//membrane
Unigene67536_PFWT_RNA-1	-2.06188	down	5.15e-35	402	372	72.0404	gi|7939619|gb|AAF70822.1|AF154421_1	248	1e-65	beta-galactosidase [Solanum lycopersicum] >gi|4138137|emb|CAA10173.1| ss-galactosidase [Solanum lycopersicum]	sp|P48980|BGAL_SOLLC	216	3e-56	Beta-galactosidase OS=Solanum lycopersicum PE=1 SV=1	SP0060	88.2	4e-18	COG1874	Beta-galactosidase	K01190	2e-49	191	ath:AT3G52840	beta-galactosidase [EC:3.2.1.23]	GO:0044238//primary metabolic process	GO:0030246//carbohydrate binding;GO:0043167//ion binding;GO:0015925	GO:0005576//extracellular region
Unigene25073_PFWT_RNA-1	-2.06361	down	3.24e-05	160	6	2.9194	--	--	--	--	--	--	--	--	--	--	--	--	--	--	--	--	--	--	-	-	-
Unigene25919_PFWT_RNA-1	-2.06361	down	3.24e-05	162	33	15.8584	gi|2981169|gb|AAC06243.1|	74.3	4e-13	osmotic stress-induced zinc-finger protein [Nicotiana tabacum]	--	--	--	--	--	--	--	--	--	--	--	--	--	--	-	-	-
Unigene70366_PFWT_RNA-1	-2.06361	down	3.24e-05	450	44	7.612	gi|15220466|ref|NP_172020.1|	80.5	6e-15	fringe-related protein [Arabidopsis thaliana]	--	--	--	--	--	--	--	--	--	--	--	--	--	--	-	GO:0016740//transferase activity	-
Unigene74709_PFWT_RNA-1	-2.06361	down	3.24e-05	550	35	4.9541	--	--	--	--	--	--	--	--	--	--	--	--	--	--	--	--	--	--	-	-	-
Unigene70584_PFWT_RNA-1	-2.06418	down	1.51e-35	455	539	92.2225	gi|115487674|ref|NP_001066324.1|	159	8e-39	Os12g0183100 [Oryza sativa Japonica Group] >gi|113648831|dbj|BAF29343.1| Os12g0183100 [Oryza sativa Japonica Group]	sp|Q54M22|ODBA_DICDI	106	6e-23	2-oxoisovalerate dehydrogenase subunit alpha, mitochondrial OS=Dictyostelium discoideum GN=bkdA PE=3 SV=1	BH0213	80.1	1e-15	COG1071	Pyruvate/2-oxoglutarate dehydrogenase complex, dehydrogenase (E1) component, eukaryotic type, alpha subunit	K00166	5e-40	159	osa:4351684	2-oxoisovalerate dehydrogenase E1 component, alpha subunit [EC:1.2.4.4]	GO:0008152//metabolic process	GO:0016624//oxidoreductase activity, acting on the aldehyde or oxo group of donors, disulfide as acceptor	GO:0043231//intracellular membrane-bounded organelle
Unigene73314_PFWT_RNA-1	-2.06478	down	1.03e-34	513	360	54.6317	gi|115468306|ref|NP_001057752.1|	89.4	2e-17	Os06g0523300 [Oryza sativa Japonica Group] >gi|113595792|dbj|BAF19666.1| Os06g0523300 [Oryza sativa Japonica Group]	--	--	--	--	--	--	--	--	--	--	--	--	--	--	-	-	-
Unigene18724_PFWT_RNA-1	-2.06581	down	3.15e-19	921	286	24.175	gi|240254586|ref|NP_181021.4|	266	3e-70	catalytic/ protein serine/threonine phosphatase [Arabidopsis thaliana]	sp|O64583|P2C28_ARATH	266	2e-70	Probable protein phosphatase 2C 28 OS=Arabidopsis thaliana GN=At2g34740 PE=2 SV=1	SPCC1223.11	116	5e-26	COG0631	Serine/threonine protein phosphatase	K01090	8e-26	114	cme:CMS179C	protein phosphatase [EC:3.1.3.16]	-	-	-
Unigene68131_PFWT_RNA-1	-2.06811	down	1.7e-14	412	129	24.3754	gi|297843964|ref|XP_002889863.1|	164	3e-40	S-locus lectin protein kinase family protein [Arabidopsis lyrata subsp. lyrata] >gi|297335705|gb|EFH66122.1| S-locus lectin protein kinase family protein [Arabidopsis lyrata subsp. lyrata]	sp|Q9ZP16|CRK11_ARATH	131	1e-30	Cysteine-rich receptor-like protein kinase 11 OS=Arabidopsis thaliana GN=CRK11 PE=2 SV=2	--	--	--	--	--	K00924	5e-24	106	osa:4333912	[EC:2.7.1.-]	-	-	-
Unigene79296_PFWT_RNA-1	-2.06832	down	1.51e-30	730	410	43.724	gi|164551334|gb|ABY60886.1|	212	4e-54	carotenoid cleavage dioxygenase 4 [Rosa x damascena]	sp|O49675|CCD4_ARATH	151	4e-36	Probable carotenoid cleavage dioxygenase 4, chloroplastic OS=Arabidopsis thaliana GN=CCD4 PE=1 SV=1	all1106	72.8	5e-13	COG3670	Lignostilbene-alpha,beta-dioxygenase and related enzymes	K09840	1e-19	93.2	ath:AT3G24220	9-cis-epoxycarotenoid dioxygenase [EC:1.13.11.51]	-	-	-
Unigene35521_PFWT_RNA-1	-2.06904	down	1.11e-26	194	309	123.998	gi|224102047|ref|XP_002312525.1|	62.8	1e-09	predicted protein [Populus trichocarpa] >gi|222852345|gb|EEE89892.1| predicted protein [Populus trichocarpa]	--	--	--	--	--	--	--	--	--	K07025	3e-10	60.1	vvi:100263185	putative hydrolase of the HAD superfamily	-	-	-
Unigene10992_PFWT_RNA-1	-2.07004	down	0.00024311	438	104	18.485	--	--	--	--	--	--	--	--	--	--	--	--	--	--	--	--	--	--	-	-	-
Unigene16479_PFWT_RNA-1	-2.07004	down	0.00024311	719	70	7.5793	--	--	--	--	--	--	--	--	--	--	--	--	--	--	--	--	--	--	-	-	-
Unigene19488_PFWT_RNA-1	-2.07004	down	7.61e-26	2159	489	17.6326	gi|115477487|ref|NP_001062339.1|	738	0	Os08g0532400 [Oryza sativa Japonica Group] >gi|42761382|dbj|BAD11650.1| nodulin-related protein-like [Oryza sativa Japonica Group] >gi|113624308|dbj|BAF24253.1| Os08g0532400 [Oryza sativa Japonica Group]	sp|Q4WVT3|MCH1_ASPFU	58.9	1e-07	Probable transporter mch1 OS=Aspergillus fumigatus GN=mch1 PE=3 SV=1	AF0367	60.1	2e-08	COG0477	Permeases of the major facilitator superfamily	--	--	--	--	--	-	-	-
Unigene4727_PFWT_RNA-1	-2.07004	down	1.72e-07	740	77	8.1006	gi|27901696|gb|AAO26684.1|AF478370_1	280	1e-74	gag-pol polyprotein [Vitis vinifera]	sp|P04146|COPIA_DROME	134	5e-31	Copia protein OS=Drosophila melanogaster GN=GIP PE=1 SV=3	--	--	--	--	--	--	--	--	--	--	-	-	-
Unigene59809_PFWT_RNA-1	-2.07004	down	0.00024311	311	31	7.76	gi|270342086|gb|ACZ74670.1|	140	3e-33	UDP-glucosyl transferase [Phaseolus vulgaris]	sp|Q9MB73|LGT_CITUN	95.1	1e-19	Limonoid UDP-glucosyltransferase OS=Citrus unshiu PE=2 SV=1	--	--	--	--	--	K13068	2e-21	97.1	ath:AT3G21560	sinapate 1-glucosyltransferase [EC:2.4.1.120]	-	GO:0035251//UDP-glucosyltransferase activity	-
Unigene59868_PFWT_RNA-1	-2.07004	down	0.00024311	312	35	8.7332	--	--	--	--	sp|Q8MP30|Y7791_DICDI	65.5	1e-10	Uncharacterized histidine-rich protein DDB_G0274557 OS=Dictyostelium discoideum GN=DDB_G0274557 PE=4 SV=1	--	--	--	--	--	--	--	--	--	--	-	-	-
Unigene60105_PFWT_RNA-1	-2.07004	down	0.00024311	314	51	12.6444	gi|224078428|ref|XP_002305539.1|	62.4	2e-09	f-box family protein [Populus trichocarpa] >gi|222848503|gb|EEE86050.1| f-box family protein [Populus trichocarpa]	sp|Q3EBZ2|SKI23_ARATH	50.8	2e-06	F-box protein SKIP23 OS=Arabidopsis thaliana GN=SKIP23 PE=1 SV=1	--	--	--	--	--	--	--	--	--	--	-	-	-
Unigene61120_PFWT_RNA-1	-2.07004	down	0.00024311	323	32	7.7127	gi|92870988|gb|ABE80149.1|	102	2e-21	Tetratricopeptide-like helical [Medicago truncatula]	sp|Q9LNU6|PPR53_ARATH	101	1e-21	Pentatricopeptide repeat-containing protein At1g20230 OS=Arabidopsis thaliana GN=PCMP-H21 PE=2 SV=2	--	--	--	--	--	K03798	7e-10	58.9	rcu:RCOM_0340700	cell division protease FtsH [EC:3.4.24.-]	-	-	-
Unigene6768_PFWT_RNA-1	-2.07004	down	0.00024311	538	41	5.9328	gi|50656897|gb|AAM95458.1|	246	1e-64	calmodulin-like protein [Datura metel]	sp|Q9SRE6|CML38_ARATH	141	3e-33	Calcium-binding protein CML38 OS=Arabidopsis thaliana GN=CML38 PE=2 SV=1	SPAC3A12.14	79.3	3e-15	COG5126	Ca2+-binding protein (EF-Hand superfamily)	K13448	1e-45	179	vvi:100247858	calcium-binding protein CML	-	GO:0046872//metal ion binding	-
Unigene72732_PFWT_RNA-1	-2.07004	down	0.00024311	500	21	3.2697	gi|227206306|dbj|BAH57208.1|	82.8	2e-15	AT2G01190 [Arabidopsis thaliana]	--	--	--	--	--	--	--	--	--	--	--	--	--	--	-	-	-
Unigene17685_PFWT_RNA-1	-2.07226	down	3.56e-24	876	222	19.7291	gi|297242517|gb|ADI24922.1|	442	1e-123	pirin [Carica papaya]	sp|Q9LPS9|PIRL1_ARATH	393	7e-109	Pirin-like protein At1g50590 OS=Arabidopsis thaliana GN=At1g50590 PE=2 SV=1	RSc0541	211	1e-54	COG1741	Pirin-related protein	K06911	2e-124	442	vvi:100241784		-	-	-
Unigene9961_PFWT_RNA-1	-2.07226	down	8.19e-13	937	176	14.6229	gi|121281632|gb|ABM53273.1|	355	1e-103	GAMyb-like1 [Solanum lycopersicum]	sp|Q0JIC2|GAM1_ORYSJ	65.1	7e-10	Transcription factor GAMYB OS=Oryza sativa subsp. japonica GN=GAM1 PE=2 SV=1	--	--	--	--	--	--	--	--	--	--	-	-	-
Unigene83332_PFWT_RNA-1	-2.07393	down	5.96e-66	1053	955	70.6048	gi|15228391|ref|NP_187698.1|	352	3e-96	MES17 (METHYL ESTERASE 17); hydrolase/ hydrolase, acting on ester bonds / methyl indole-3-acetate esterase [Arabidopsis thaliana]	sp|Q2V0W1|PPD_RAPSA	224	6e-58	Pheophorbidase OS=Raphanus sativus GN=PPD PE=1 SV=1	--	--	--	--	--	K08233	2e-38	156	ath:AT2G23600	polyneuridine-aldehyde esterase [EC:3.1.1.78]	GO:0009683;GO:0048513//organ development	GO:0004091//carboxylesterase activity	-
Unigene15986_PFWT_RNA-1	-2.07484	down	1.24e-06	600	48	6.228	gi|15229308|ref|NP_187100.1|	59.3	9e-19	RNA recognition motif (RRM)-containing protein [Arabidopsis thaliana]	sp|Q6AXT7|RBM42_RAT	52	3e-06	RNA-binding protein 42 OS=Rattus norvegicus GN=Rbm42 PE=1 SV=1	--	--	--	--	--	--	--	--	--	--	-	GO:0003676//nucleic acid binding	-
Unigene20259_PFWT_RNA-1	-2.07484	down	1.24e-06	720	131	14.1644	gi|46931228|gb|AAT06418.1|	128	6e-29	At4g14830 [Arabidopsis thaliana] >gi|48310385|gb|AAT41810.1| At4g14830 [Arabidopsis thaliana]	sp|Q8TFG4|YL54_SCHPO	54.3	8e-07	Uncharacterized protein PB18E9.04c OS=Schizosaccharomyces pombe GN=SPAPB18E9.04c PE=2 SV=1	--	--	--	--	--	--	--	--	--	--	-	GO:0005488//binding	-
Unigene76068_PFWT_RNA-1	-2.07484	down	1.24e-06	593	86	11.2902	--	--	--	--	--	--	--	--	--	--	--	--	--	--	--	--	--	--	-	-	-
Unigene79004_PFWT_RNA-1	-2.07484	down	1.24e-06	715	81	8.8194	gi|52076555|dbj|BAD45458.1|	97.4	1e-19	pectin methylesterase PME1-like protein [Oryza sativa Japonica Group]	sp|O22256|PME20_ARATH	86.3	2e-16	Probable pectinesterase/pectinesterase inhibitor 20 OS=Arabidopsis thaliana GN=PME20 PE=2 SV=2	--	--	--	--	--	K01051	1e-06	50.4	ath:AT5G04970	pectinesterase [EC:3.1.1.11]	-	-	-
Unigene80704_PFWT_RNA-1	-2.07484	down	1.24e-06	814	69	6.5991	gi|224078856|ref|XP_002305655.1|	128	9e-29	f-box family protein [Populus trichocarpa] >gi|222848619|gb|EEE86166.1| f-box family protein [Populus trichocarpa]	sp|O65416|SKI27_ARATH	101	5e-21	F-box protein SKIP27 OS=Arabidopsis thaliana GN=SKIP27 PE=1 SV=2	--	--	--	--	--	--	--	--	--	--	-	-	-
Unigene84689_PFWT_RNA-1	-2.07484	down	1.67e-22	1274	331	20.2264	gi|14030679|gb|AAK53014.1|AF375430_1	211	2e-53	AT5g45310/K9E15_9 [Arabidopsis thaliana] >gi|16974513|gb|AAL31166.1| AT5g45310/K9E15_9 [Arabidopsis thaliana]	--	--	--	--	--	--	--	--	--	--	--	--	--	--	-	-	GO:0043229//intracellular organelle
Unigene63576_PFWT_RNA-1	-2.07566	down	1.85e-19	349	390	86.9958	gi|225423903|ref|XP_002281762.1|	75.9	1e-13	PREDICTED: hypothetical protein [Vitis vinifera]	--	--	--	--	--	--	--	--	--	--	--	--	--	--	-	-	-
Unigene84771_PFWT_RNA-1	-2.07566	down	1.85e-19	1292	196	11.8101	gi|195549553|gb|ACG50004.1|	578	1e-164	salt responsive protein 2 [Solanum lycopersicum]	sp|Q96MB7|HARB1_HUMAN	80.9	2e-14	Putative nuclease HARBI1 OS=Homo sapiens GN=HARBI1 PE=1 SV=1	--	--	--	--	--	--	--	--	--	--	-	-	-
Unigene59711_PFWT_RNA-1	-2.07789	down	4e-11	311	156	39.0502	gi|209954713|dbj|BAG80547.1|	87	6e-17	glycosyltransferase [Lycium barbarum]	sp|Q9SK82|COGT2_ARATH	59.7	5e-09	Cytokinin-O-glucosyltransferase 2 OS=Arabidopsis thaliana GN=UGT85A1 PE=1 SV=1	--	--	--	--	--	K13030	1e-07	51.2	sbi:SORBI_01g001220	cyanohydrin beta-glucosyltransferase [EC:2.4.1.85]	-	GO:0035251//UDP-glucosyltransferase activity	-
Unigene77015_PFWT_RNA-1	-2.08029	down	3.52e-58	628	1191	147.643	gi|21599|emb|CAA79357.1|	330	1e-89	UTP--glucose-1-phosphate uridylyltransferase [Solanum tuberosum] >gi|28863905|gb|AAL99193.1| UTP:alpha-D-glucose-1-phosphate uridylyltransferase [Solanum tuberosum] >gi|28863907|gb|AAL99194.1| UTP:alpha-D-glucose-1-phosphate uridylyltransferase [Solanum tuberosum]	sp|P19595|UGPA_SOLTU	328	1e-89	UTP--glucose-1-phosphate uridylyltransferase OS=Solanum tuberosum PE=1 SV=3	SPCC1322.04	155	7e-38	COG4284	UDP-glucose pyrophosphorylase	K00963	1e-82	302	pop:POPTR_592888	UTP--glucose-1-phosphate uridylyltransferase [EC:2.7.7.9]	-	GO:0051748//UTP-monosaccharide-1-phosphate uridylyltransferase activity	GO:0044424//intracellular part
Unigene12794_PFWT_RNA-1	-2.08153	down	0.00188762	573	33	4.4835	gi|224104873|ref|XP_002313601.1|	281	3e-75	NAC domain protein, IPR003441 [Populus trichocarpa] >gi|222850009|gb|EEE87556.1| NAC domain protein, IPR003441 [Populus trichocarpa]	sp|Q7GCL7|NAC74_ORYSJ	176	7e-44	NAC domain-containing protein 74 OS=Oryza sativa subsp. japonica GN=NAC74 PE=2 SV=1	--	--	--	--	--	--	--	--	--	--	GO:0010468//regulation of gene expression;GO:0032501//multicellular organismal process;GO:0006970//response to osmotic stress	GO:0003676//nucleic acid binding	GO:0016020//membrane
Unigene25568_PFWT_RNA-1	-2.08153	down	9.06e-06	161	35	16.9239	gi|85068684|gb|ABC69422.1|	88.2	3e-17	CYP72A58 [Nicotiana tabacum]	sp|Q05047|C72A1_CATRO	61.2	2e-09	Secologanin synthase OS=Catharanthus roseus GN=CYP72A1 PE=2 SV=1	--	--	--	--	--	K07424	3e-06	47	sbi:SORBI_03g028720	cytochrome P450, family 3, subfamily A [EC:1.14.14.1]	GO:0008152//metabolic process	GO:0016634;GO:0005506//iron ion binding	-
Unigene310_PFWT_RNA-1	-2.08153	down	0.00188762	492	34	5.3799	gi|28372862|gb|AAO39913.1|	84	7e-16	At1g35210 [Arabidopsis thaliana]	--	--	--	--	--	--	--	--	--	--	--	--	--	--	-	-	-
Unigene3539_PFWT_RNA-1	-2.08153	down	0.00188762	432	28	5.0458	gi|18397682|ref|NP_564365.1|	78.6	2e-14	ATPUP4; purine transmembrane transporter [Arabidopsis thaliana] >gi|75213346|sp|Q9SY29.1|PUP4_ARATH RecName: Full=Probable purine permease 4; Short=AtPUP4 >gi|4926830|gb|AAD32940.1|AC004135_15 T17H7.15 [Arabidopsis thaliana]	sp|Q9SY29|PUP4_ARATH	78.6	1e-14	Probable purine permease 4 OS=Arabidopsis thaliana GN=PUP4 PE=2 SV=1	--	--	--	--	--	--	--	--	--	--	-	-	-
Unigene45923_PFWT_RNA-1	-2.08153	down	9.06e-06	232	50	16.778	--	--	--	--	--	--	--	--	--	--	--	--	--	--	--	--	--	--	-	-	-
Unigene48003_PFWT_RNA-1	-2.08153	down	0.00188762	241	32	10.3369	--	--	--	--	--	--	--	--	--	--	--	--	--	--	--	--	--	--	-	-	-
Unigene52434_PFWT_RNA-1	-2.08153	down	0.00188762	261	19	5.6673	--	--	--	--	--	--	--	--	--	--	--	--	--	--	--	--	--	--	-	-	-
Unigene53609_PFWT_RNA-1	-2.08153	down	0.00188762	268	50	14.5243	gi|222159967|gb|ACM47317.1|	130	4e-30	peroxidase [Capsicum annuum]	sp|A7NY33|PER4_VITVI	102	6e-22	Peroxidase 4 OS=Vitis vinifera GN=GSVIVT00023967001 PE=1 SV=1	--	--	--	--	--	K00430	6e-19	89	ath:AT5G05340	peroxidase [EC:1.11.1.7]	GO:0042743//hydrogen peroxide metabolic process;GO:0006950//response to stress	GO:0016209//antioxidant activity;GO:0005506//iron ion binding;GO:0003824//catalytic activity	-
Unigene58632_PFWT_RNA-1	-2.08153	down	0.00188762	302	41	10.5691	--	--	--	--	--	--	--	--	--	--	--	--	--	--	--	--	--	--	-	-	-
Unigene63066_PFWT_RNA-1	-2.08153	down	0.00188762	343	19	4.3124	--	--	--	--	--	--	--	--	--	--	--	--	--	--	--	--	--	--	-	-	-
Unigene64091_PFWT_RNA-1	-2.08153	down	0.00188762	355	44	9.649	gi|224136382|ref|XP_002326846.1|	161	2e-39	cytochrome P450 [Populus trichocarpa] >gi|222835161|gb|EEE73596.1| cytochrome P450 [Populus trichocarpa]	sp|Q05047|C72A1_CATRO	105	7e-23	Secologanin synthase OS=Catharanthus roseus GN=CYP72A1 PE=2 SV=1	Cj1411c	79.3	2e-15	COG2124	Cytochrome P450	K10717	1e-24	107	ath:AT1G67110	cytokinin trans-hydroxylase	-	-	-
Unigene65669_PFWT_RNA-1	-2.08153	down	9.06e-06	376	119	24.6387	--	--	--	--	--	--	--	--	--	--	--	--	--	--	--	--	--	--	-	-	-
Unigene6801_PFWT_RNA-1	-2.08153	down	0.00188762	361	27	5.8226	gi|158828147|gb|ABW81026.1|	58.2	3e-08	reverse transcriptase [Arabidopsis lyrata subsp. lyrata]	--	--	--	--	--	--	--	--	--	--	--	--	--	--	GO:0006950//response to stress	-	GO:0009526//plastid envelope
Unigene75606_PFWT_RNA-1	-2.08153	down	0.00188762	577	78	10.5239	--	--	--	--	--	--	--	--	--	--	--	--	--	--	--	--	--	--	-	-	-
Unigene77937_PFWT_RNA-1	-2.08153	down	9.06e-06	664	53	6.2139	gi|297804588|ref|XP_002870178.1|	85.1	6e-16	calmodulin-binding transcription activator 5 [Arabidopsis lyrata subsp. lyrata] >gi|297316014|gb|EFH46437.1| calmodulin-binding transcription activator 5 [Arabidopsis lyrata subsp. lyrata]	sp|O23463|CMTA5_ARATH	84	8e-16	Calmodulin-binding transcription activator 5 OS=Arabidopsis thaliana GN=CMTA5 PE=2 SV=2	--	--	--	--	--	--	--	--	--	--	GO:0010468//regulation of gene expression	GO:0005515//protein binding	GO:0043231//intracellular membrane-bounded organelle
Unigene78996_PFWT_RNA-1	-2.08153	down	0.00188762	714	49	5.3427	gi|48428322|sp|P82859.1|LECA_CASCR	175	5e-43	RecName: Full=Agglutinin; AltName: Full=CCA >gi|11762088|gb|AAG40322.1|AF319617_1 agglutinin [Castanea crenata] >gi|62199784|gb|AAX76985.1| agglutinin [Castanea crenata]	sp|P82859|LECA_CASCR	175	3e-43	Agglutinin OS=Castanea crenata PE=1 SV=1	--	--	--	--	--	--	--	--	--	--	-	-	-
Unigene79251_PFWT_RNA-1	-2.08153	down	0.00188762	728	44	4.7052	gi|10998537|gb|AAG25966.1|AF302082_1	402	1e-111	cytokinin-regulated kinase 1 [Nicotiana tabacum]	sp|Q9FIJ6|ACCR4_ARATH	145	3e-34	Serine/threonine-protein kinase-like protein CCR4 OS=Arabidopsis thaliana GN=CCR4 PE=1 SV=1	--	--	--	--	--	K00924	4e-10	62	osa:4333912	[EC:2.7.1.-]	-	-	-
Unigene80826_PFWT_RNA-1	-2.08153	down	2.29e-21	823	538	50.8911	gi|13605637|gb|AAK32812.1|AF361799_1	249	2e-65	At1g27150/T7N9_21 [Arabidopsis thaliana] >gi|27363406|gb|AAO11622.1| At1g27150/T7N9_21 [Arabidopsis thaliana]	sp|Q6DIV2|TTC38_XENTR	53.5	2e-06	Tetratricopeptide repeat protein 38 OS=Xenopus tropicalis GN=ttc38 PE=2 SV=1	--	--	--	--	--	--	--	--	--	--	-	-	-
Unigene8746_PFWT_RNA-1	-2.08153	down	9.06e-06	498	79	12.3497	gi|255638254|gb|ACU19440.1|	70.5	8e-12	unknown [Glycine max]	sp|P13813|110KD_PLAKN	49.7	9e-06	110 kDa antigen (Fragment) OS=Plasmodium knowlesi PE=2 SV=1	--	--	--	--	--	--	--	--	--	--	-	-	-
Unigene14539_PFWT_RNA-1	-2.08396	down	4.16e-16	1763	250	11.0394	gi|15235633|ref|NP_195474.1|	591	1e-168	HLS1 (HOOKLESS 1); N-acetyltransferase [Arabidopsis thaliana] >gi|4468983|emb|CAB38297.1| probable N-acetyltransferase hookless 1 [Arabidopsis thaliana] >gi|7270740|emb|CAB80423.1| probable N-acetyltransferase hookless 1 [Arabidopsis thaliana] >gi|51969462|dbj|BAD43423.1| probable N-acetyltransferase hookless 1 [Arabidopsis thaliana] >gi|51970376|dbj|BAD43880.1| probable N-acetyltransferase hookl…	--	--	--	--	SSO0082	50.8	7e-06	COG0456	Acetyltransferases	--	--	--	--	--	-	-	-
Unigene81604_PFWT_RNA-1	-2.08416	down	1.64e-28	864	639	57.5767	gi|22330665|ref|NP_565132.2|	243	2e-63	RNA recognition motif (RRM)-containing protein [Arabidopsis thaliana]	sp|Q76LC6|RBM24_DANRE	128	4e-29	RNA-binding protein 24 OS=Danio rerio GN=rbm24 PE=2 SV=1	SPAC140.02	70.5	4e-12	COG0724	RNA-binding proteins (RRM domain)	K13095	2e-16	83.2	ppp:PHYPADRAFT_189930	splicing factor 1	-	GO:0005488//binding	-
Unigene58313_PFWT_RNA-1	-2.08502	down	1.15e-11	299	163	42.44	gi|224054176|ref|XP_002298129.1|	94	5e-19	2-oxoglutarate-dependent dioxygenase [Populus trichocarpa] >gi|222845387|gb|EEE82934.1| 2-oxoglutarate-dependent dioxygenase [Populus trichocarpa]	--	--	--	--	--	--	--	--	--	K06892	1e-05	45.1	ath:AT3G19010		GO:0008152//metabolic process	GO:0016706//oxidoreductase activity, acting on paired donors, with incorporation or reduction of molecular oxygen, 2-oxoglutarate as one donor, and incorporation of one atom each of oxygen into both donors	GO:0044464//cell part
Unigene59065_PFWT_RNA-1	-2.08598	down	1.76e-17	305	250	63.8116	gi|122209321|sp|Q2V3E2.1|YIPL5_ARATH	59.7	1e-08	RecName: Full=Protein yippee-like At4g27740	sp|Q2V3E2|YIPL5_ARATH	59.7	5e-09	Protein yippee-like At4g27740 OS=Arabidopsis thaliana GN=At4g27740 PE=3 SV=1	--	--	--	--	--	--	--	--	--	--	GO:0008152//metabolic process	GO:0016671//oxidoreductase activity, acting on sulfur group of donors, disulfide as acceptor	-
Unigene11282_PFWT_RNA-1	-2.0898	down	1.99e-14	992	274	21.503	gi|18418331|ref|NP_567943.1|	155	6e-37	zinc finger (C3HC4-type RING finger) family protein [Arabidopsis thaliana] >gi|63003762|gb|AAY25410.1| At4g33940 [Arabidopsis thaliana] >gi|87116618|gb|ABD19673.1| At4g33940 [Arabidopsis thaliana]	sp|Q8CBG9|RN170_MOUSE	82.4	4e-15	RING finger protein 170 OS=Mus musculus GN=Rnf170 PE=2 SV=1	--	--	--	--	--	--	--	--	--	--	GO:0009743//response to carbohydrate stimulus	GO:0005488//binding	-
Unigene26355_PFWT_RNA-1	-2.09152	down	6.71e-05	164	115	54.59	--	--	--	--	--	--	--	--	--	--	--	--	--	--	--	--	--	--	-	-	-
Unigene55453_PFWT_RNA-1	-2.09152	down	6.71e-05	279	81	22.6017	gi|115479851|ref|NP_001063519.1|	62	2e-09	Os09g0485800 [Oryza sativa Japonica Group] >gi|113631752|dbj|BAF25433.1| Os09g0485800 [Oryza sativa Japonica Group]	--	--	--	--	--	--	--	--	--	--	--	--	--	--	-	-	-
Unigene57404_PFWT_RNA-1	-2.09152	down	6.71e-05	292	90	23.9949	--	--	--	--	--	--	--	--	--	--	--	--	--	--	--	--	--	--	-	-	-
Unigene77314_PFWT_RNA-1	-2.09152	down	6.71e-05	639	107	13.0359	gi|89574428|gb|ABD77426.1|	151	7e-36	MADS-box protein 9 [Petunia x hybrida]	sp|Q39295|AGL15_BRANA	137	7e-32	Agamous-like MADS-box protein AGL15 OS=Brassica napus GN=AGL15 PE=3 SV=1	YPL089c	65.5	7e-11	COG5068	Regulator of arginine metabolism and related MADS box-containing transcription factors	K09264	3e-31	131	ath:AT2G14210	MADS-box transcription factor, plant	GO:0009685;GO:0003006//reproductive developmental process;GO:0006350//transcription	GO:0003676//nucleic acid binding	GO:0043231//intracellular membrane-bounded organelle
Unigene78410_PFWT_RNA-1	-2.09152	down	1.4e-08	685	87	9.8875	gi|158828302|gb|ABW81177.1|	38.9	8e-06	gag non-LTR retrotransposase [Arabidopsis cebennensis]	--	--	--	--	--	--	--	--	--	--	--	--	--	--	-	-	-
Unigene43517_PFWT_RNA-1	-2.09413	down	5.68e-10	221	86	30.2946	gi|108937128|gb|ABG23376.1|	131	3e-30	phytophthora-inhibited protease 1 [Solanum lycopersicum]	sp|O65039|CYSEP_RICCO	98.2	1e-20	Vignain OS=Ricinus communis GN=CYSEP PE=1 SV=1	--	--	--	--	--	K01376	3e-22	99.8	ath:AT3G49340	[EC:3.4.22.-]	-	-	-
Unigene56218_PFWT_RNA-1	-2.09603	down	2.55e-06	284	377	103.343	--	--	--	--	--	--	--	--	--	--	--	--	--	--	--	--	--	--	-	-	-
Unigene40688_PFWT_RNA-1	-2.0968	down	1.14e-22	209	311	115.844	gi|6689890|gb|AAF23891.1|	105	1e-22	pectin methyl esterase [Solanum tuberosum]	sp|Q96576|PME3_SOLLC	100	2e-21	Pectinesterase 3 OS=Solanum lycopersicum GN=PME3 PE=3 SV=1	--	--	--	--	--	K01051	4e-13	69.7	osa:4345722	pectinesterase [EC:3.1.1.11]	-	-	-
Unigene70457_PFWT_RNA-1	-2.09748	down	9.63e-13	452	146	25.1463	gi|283136078|gb|ADB11358.1|	183	7e-46	tau class glutathione transferase GSTU26 [Populus trichocarpa]	sp|Q03663|GSTX2_TOBAC	148	1e-35	Probable glutathione S-transferase OS=Nicotiana tabacum PE=2 SV=1	XF0911	58.5	4e-09	COG0625	Glutathione S-transferase	K00799	9e-32	132	ath:AT2G29490	glutathione S-transferase [EC:2.5.1.18]	GO:0009755//hormone-mediated signaling pathway	GO:0016846//carbon-sulfur lyase activity;GO:0016765//transferase activity, transferring alkyl or aryl (other than methyl) groups	-
Unigene68654_PFWT_RNA-1	-2.09952	down	1.68e-15	420	277	51.344	gi|113374278|gb|ABI34703.1|	73.2	9e-13	DnaJ-like protein isoform [Solanum phureja]	sp|Q9SDN0|DNJ20_ARATH	56.2	6e-08	Chaperone protein dnaJ 20, chloroplastic OS=Arabidopsis thaliana GN=ATJ20 PE=2 SV=2	--	--	--	--	--	--	--	--	--	--	-	-	-
Unigene77055_PFWT_RNA-1	-2.1039	down	4.87e-16	629	152	18.8127	gi|30696335|ref|NP_851182.1|	153	2e-36	ORG1 (OBP3-responsive gene 1); ATP binding / kinase/ protein kinase [Arabidopsis thaliana] >gi|30725494|gb|AAP37769.1| At5g53450 [Arabidopsis thaliana]	--	--	--	--	--	--	--	--	--	--	--	--	--	--	GO:0006464//protein modification process	GO:0016301//kinase activity;GO:0032559//adenyl ribonucleotide binding	GO:0009536//plastid
Unigene76258_PFWT_RNA-1	-2.10409	down	6.07e-32	600	310	40.2226	gi|3892714|emb|CAA22164.1|	94.7	6e-19	trehalose-6-phosphate phosphatase-like protein [Arabidopsis thaliana] >gi|7269105|emb|CAB79214.1| trehalose-6-phosphate phosphatase-like protein [Arabidopsis thaliana] >gi|62321206|dbj|BAD94370.1| trehalose-6-phosphate phosphatase - like protein [Arabidopsis thaliana] >gi|222422885|dbj|BAH19429.1| AT4G22590 [Arabidopsis thaliana]	--	--	--	--	--	--	--	--	--	K01087	3e-17	85.1	zma:732774	trehalose-phosphatase [EC:3.1.3.12]	-	-	-
Unigene76493_PFWT_RNA-1	-2.10425	down	2.61e-33	608	435	55.6987	gi|229473708|gb|ACQ73382.1|	221	5e-57	heat shock factor [Boea hygrometrica]	sp|O80982|HSFA2_ARATH	186	1e-46	Heat stress transcription factor A-2 OS=Arabidopsis thaliana GN=HSFA2 PE=1 SV=1	SPAC8C9.14_1	90.5	2e-18	COG5169	Heat shock transcription factor	--	--	--	--	--	GO:0009408//response to heat;GO:0006350//transcription;GO:0010557//positive regulation of macromolecule biosynthetic process	GO:0030528//transcription regulator activity;GO:0003677//DNA binding	GO:0043231//intracellular membrane-bounded organelle
Unigene15381_PFWT_RNA-1	-2.10801	down	7.19e-07	292	38	10.1312	--	--	--	--	--	--	--	--	--	--	--	--	--	--	--	--	--	--	-	-	-
Unigene26059_PFWT_RNA-1	-2.10801	down	7.19e-07	163	119	56.8354	gi|301073323|gb|ADK56449.1|	73.6	7e-13	acyl-CoA-binding protein [Vitis vinifera]	sp|Q9STX1|ACBP3_ARATH	56.2	6e-08	Acyl-CoA-binding domain-containing protein 3 OS=Arabidopsis thaliana GN=ACBP3 PE=1 SV=1	--	--	--	--	--	--	--	--	--	--	-	-	-
Unigene2796_PFWT_RNA-1	-2.10801	down	1.87e-05	215	24	8.6902	gi|7799051|emb|CAB90826.1|	106	9e-23	ubiquitin [Cyanidium caldarium]	sp|P62972|UBIQ_XENLA	103	2e-22	Ubiquitin OS=Xenopus laevis PE=1 SV=1	ECU02g1080	103	6e-23	COG5272	Ubiquitin	K08770	4e-24	106	olu:OSTLU_26775	ubiquitin C	GO:0010467//gene expression	GO:0005198//structural molecule activity	GO:0030529//ribonucleoprotein complex
Unigene35678_PFWT_RNA-1	-2.10801	down	7.19e-07	194	42	16.8542	gi|110739738|dbj|BAF01776.1|	104	4e-22	laccase (diphenol oxidase)-like protein [Arabidopsis thaliana]	sp|Q8VZA1|LAC11_ARATH	104	2e-22	Laccase-11 OS=Arabidopsis thaliana GN=LAC11 PE=2 SV=1	--	--	--	--	--	K00368	6e-16	79	osa:4324803	nitrite reductase (NO-forming) [EC:1.7.2.1]	GO:0009808//lignin metabolic process	GO:0046914//transition metal ion binding;GO:0016682//oxidoreductase activity, acting on diphenols and related substances as donors, oxygen as acceptor	GO:0005576//extracellular region;GO:0031410//cytoplasmic vesicle
Unigene42325_PFWT_RNA-1	-2.10801	down	2.85e-08	216	127	45.773	--	--	--	--	--	--	--	--	--	--	--	--	--	--	--	--	--	--	-	-	-
Unigene46324_PFWT_RNA-1	-2.10801	down	1.87e-05	234	81	26.9481	gi|30841458|gb|AAP34366.1|	58.9	2e-08	fiber protein Fb19 [Gossypium barbadense]	sp|Q8L936|CAP16_ARATH	52.8	7e-07	Putative clathrin assembly protein At4g40080 OS=Arabidopsis thaliana GN=At4g40080 PE=2 SV=2	--	--	--	--	--	--	--	--	--	--	-	GO:0016491//oxidoreductase activity;GO:0008289//lipid binding	-
Unigene58220_PFWT_RNA-1	-2.10801	down	0.000509802	299	32	8.3318	--	--	--	--	--	--	--	--	--	--	--	--	--	--	--	--	--	--	-	-	-
Unigene61131_PFWT_RNA-1	-2.10801	down	0.000509802	323	52	12.5331	gi|224100869|ref|XP_002312046.1|	221	2e-57	AP2 domain-containing transcription factor [Populus trichocarpa] >gi|222851866|gb|EEE89413.1| AP2 domain-containing transcription factor [Populus trichocarpa]	sp|P47927|AP2_ARATH	209	3e-54	Floral homeotic protein APETALA 2 OS=Arabidopsis thaliana GN=AP2 PE=1 SV=1	--	--	--	--	--	K09284	2e-55	209	ath:AT4G36920	AP2-like factor, euAP2 lineage	GO:0010468//regulation of gene expression;GO:0006351//transcription, DNA-dependent	GO:0003676//nucleic acid binding;GO:0016628//oxidoreductase activity, acting on the CH-CH group of donors, NAD or NADP as acceptor	GO:0043231//intracellular membrane-bounded organelle
Unigene68295_PFWT_RNA-1	-2.10801	down	2.85e-08	414	115	21.625	gi|255560818|ref|XP_002521422.1|	59.3	1e-08	conserved hypothetical protein [Ricinus communis] >gi|223539321|gb|EEF40912.1| conserved hypothetical protein [Ricinus communis]	--	--	--	--	--	--	--	--	--	--	--	--	--	--	-	-	-
Unigene68535_PFWT_RNA-1	-2.10801	down	0.000509802	418	35	6.5186	gi|297613188|ref|NP_001066790.2|	103	6e-22	Os12g0488700 [Oryza sativa Japonica Group] >gi|77555480|gb|ABA98276.1| expressed protein [Oryza sativa (japonica cultivar-group)] >gi|255670314|dbj|BAF29809.2| Os12g0488700 [Oryza sativa Japonica Group]	--	--	--	--	--	--	--	--	--	--	--	--	--	--	-	-	-
Unigene70455_PFWT_RNA-1	-2.10801	down	1.87e-05	452	35	6.0282	gi|42566260|ref|NP_192209.2|	107	6e-23	protein binding / zinc ion binding [Arabidopsis thaliana] >gi|42572815|ref|NP_974504.1| protein binding / zinc ion binding [Arabidopsis thaliana]	--	--	--	--	--	--	--	--	--	--	--	--	--	--	-	-	-
Unigene73419_PFWT_RNA-1	-2.10801	down	1.87e-05	516	38	5.7331	--	--	--	--	--	--	--	--	--	--	--	--	--	--	--	--	--	--	-	-	-
Unigene78960_PFWT_RNA-1	-2.10801	down	1.87e-05	713	69	7.5339	gi|297723523|ref|NP_001174125.1|	71.6	8e-12	Os04g0654400 [Oryza sativa Japonica Group] >gi|255675843|dbj|BAH92853.1| Os04g0654400 [Oryza sativa Japonica Group]	sp|P04929|HRPX_PLALO	80.5	1e-14	Histidine-rich glycoprotein OS=Plasmodium lophurae PE=4 SV=1	SSO3043	49.3	6e-06	COG0747	ABC-type dipeptide transport system, periplasmic component	K11292	2e-08	55.8	sbi:SORBI_09g024270	transcription elongation factor SPT6	-	-	-
Unigene81053_PFWT_RNA-1	-2.10801	down	7.19e-07	841	91	8.4237	gi|29294065|gb|AAO73902.1|	132	5e-30	expressed protein [Arabidopsis thaliana] >gi|30023750|gb|AAP13408.1| At5g21940 [Arabidopsis thaliana]	--	--	--	--	--	--	--	--	--	--	--	--	--	--	-	-	-
Unigene81407_PFWT_RNA-1	-2.10801	down	7.19e-07	866	83	7.4614	gi|226506212|ref|NP_001147134.1|	267	1e-70	transcription regulator [Zea mays] >gi|195607552|gb|ACG25606.1| transcription regulator [Zea mays]	--	--	--	--	--	--	--	--	--	--	--	--	--	--	-	-	GO:0016020//membrane
Unigene71702_PFWT_RNA-1	-2.10947	down	4.17e-83	476	1222	199.859	gi|6175480|sp|Q40082.1|XYLA_HORVU	161	3e-39	RecName: Full=Xylose isomerase >gi|1296809|emb|CAA64545.1| xylose isomerase [Hordeum vulgare subsp. vulgare]	sp|Q40082|XYLA_HORVU	161	2e-39	Xylose isomerase OS=Hordeum vulgare GN=XYLA PE=1 SV=1	TM1667	81.6	5e-16	COG2115	Xylose isomerase	K01805	6e-43	169	rcu:RCOM_0077940	xylose isomerase [EC:5.3.1.5]	GO:0019321//pentose metabolic process;GO:0006007//glucose catabolic process	GO:0046872//metal ion binding;GO:0016861//intramolecular oxidoreductase activity, interconverting aldoses and ketoses	GO:0043231//intracellular membrane-bounded organelle;GO:0016020//membrane;GO:0031410//cytoplasmic vesicle
Unigene80426_PFWT_RNA-1	-2.11223	down	5.6e-30	795	290	28.3982	gi|15231202|ref|NP_190152.1|	271	9e-72	proton-dependent oligopeptide transport (POT) family protein [Arabidopsis thaliana]	sp|Q9LFB8|PTR5_ARATH	146	2e-34	Peptide transporter PTR5 OS=Arabidopsis thaliana GN=PTR5 PE=2 SV=1	--	--	--	--	--	K03305	5e-34	141	ppp:PHYPADRAFT_189464	proton-dependent oligopeptide transporter, POT family	GO:0015698//inorganic anion transport;GO:0015833//peptide transport;GO:0009268//response to pH;GO:0051707//response to other organism	GO:0015291//secondary active transmembrane transporter activity	GO:0031224//intrinsic to membrane
Unigene71399_PFWT_RNA-1	-2.11295	down	7.1e-26	470	194	32.1339	gi|9719299|gb|AAF97728.1|AF176035_1	162	2e-39	potassium-sodium symporter HKT1 [Eucalyptus camaldulensis]	sp|Q6H501|HKT6_ORYSJ	150	2e-36	Probable cation transporter HKT6 OS=Oryza sativa subsp. japonica GN=HKT6 PE=2 SV=1	YJL129c	56.2	2e-08	COG0168	Trk-type K+ transport systems, membrane components	--	--	--	--	--	GO:0006811//ion transport	GO:0015075//ion transmembrane transporter activity	GO:0044464//cell part
Unigene83481_PFWT_RNA-1	-2.11396	down	1.35e-11	1073	170	12.3341	gi|297816982|ref|XP_002876374.1|	187	3e-46	inositol or phosphatidylinositol kinase [Arabidopsis lyrata subsp. lyrata] >gi|297322212|gb|EFH52633.1| inositol or phosphatidylinositol kinase [Arabidopsis lyrata subsp. lyrata]	--	--	--	--	--	--	--	--	--	--	--	--	--	--	-	-	-
Unigene86676_PFWT_RNA-1	-2.11396	down	1.35e-11	2230	183	6.3886	gi|297812145|ref|XP_002873956.1|	873	0	sec7 domain-containing protein [Arabidopsis lyrata subsp. lyrata] >gi|297319793|gb|EFH50215.1| sec7 domain-containing protein [Arabidopsis lyrata subsp. lyrata]	sp|Q42510|EMB30_ARATH	423	2e-117	Pattern formation protein EMB30 OS=Arabidopsis thaliana GN=EMB30 PE=1 SV=1	--	--	--	--	--	--	--	--	--	--	GO:0019538//protein metabolic process;GO:0044092;GO:0032011//ARF protein signal transduction	GO:0005083//small GTPase regulator activity;GO:0004175//endopeptidase activity;GO:0005515//protein binding	GO:0044464//cell part
Unigene40049_PFWT_RNA-1	-2.11489	down	3.3e-10	207	75	28.2066	--	--	--	--	--	--	--	--	--	--	--	--	--	--	--	--	--	--	-	-	-
Unigene50506_PFWT_RNA-1	-2.11618	down	8.12e-09	252	89	27.4947	gi|15218397|ref|NP_177974.1|	153	7e-37	protein kinase family protein [Arabidopsis thaliana]	sp|C0LGF4|FEI1_ARATH	103	4e-22	LRR receptor-like serine/threonine-protein kinase FEI 1 OS=Arabidopsis thaliana GN=FEI1 PE=1 SV=1	BS_yloP_1	48.5	3e-06	COG0515	Serine/threonine protein kinase	K13430	6e-18	85.5	vvi:100254113	serine/threonine-protein kinase PBS1 [EC:2.7.11.1]	-	-	-
Unigene63768_PFWT_RNA-1	-2.11618	down	8.12e-09	352	103	22.78	--	--	--	--	--	--	--	--	--	--	--	--	--	--	--	--	--	--	-	-	-
Unigene48955_PFWT_RNA-1	-2.11702	down	6.76e-15	245	223	70.8595	gi|9885806|gb|AAG01535.1|AF291179_1	84.7	3e-16	stellacyanin-like protein CASLP1 precursor [Capsicum annuum]	--	--	--	--	--	--	--	--	--	--	--	--	--	--	-	GO:0046914//transition metal ion binding	-
Unigene63010_PFWT_RNA-1	-2.11702	down	2.6e-28	343	373	84.6592	gi|19850241|gb|AAL99608.1|AF348412_1	132	1e-30	cytosolic aldehyde dehydrogenase RF2C [Zea mays]	sp|Q56YU0|AL2C4_ARATH	119	4e-27	Aldehyde dehydrogenase family 2 member C4 OS=Arabidopsis thaliana GN=ALDH2C4 PE=1 SV=2	mll2319	82.4	2e-16	COG1012	NAD-dependent aldehyde dehydrogenases	K12355	5e-34	139	pop:POPTR_809215	coniferyl-aldehyde dehydrogenase [EC:1.2.1.68]	-	-	-
Unigene16572_PFWT_RNA-1	-2.12106	down	5.22e-06	907	80	6.8666	gi|42570271|ref|NP_849953.2|	311	1e-103	CALS5 (CALLOSE SYNTHASE 5); 1,3-beta-glucan synthase [Arabidopsis thaliana] >gi|122213376|sp|Q3B724.1|CALS5_ARATH RecName: Full=Callose synthase 5; AltName: Full=1,3-beta-glucan synthase; AltName: Full=Protein GLUCAN SYNTHASE-LIKE 2; AltName: Full=Protein LESS ADHERENT POLLEN 1 >gi|37695554|gb|AAR00322.1| LAP1 [Arabidopsis thaliana] >gi|78042261|tpg|DAA01511.1| TPA_exp: callose synthase [Arabidop…	sp|Q3B724|CALS5_ARATH	311	3e-103	Callose synthase 5 OS=Arabidopsis thaliana GN=CALS5 PE=1 SV=1	--	--	--	--	--	K11000	2e-106	321	vvi:100248918	callose synthase [EC:2.4.1.-]	-	-	-
Unigene5143_PFWT_RNA-1	-2.12106	down	5.22e-06	1170	92	6.1215	gi|15224340|ref|NP_181303.1|	424	1e-122	WD-40 repeat family protein [Arabidopsis thaliana]	sp|Q5JSH3|WDR44_HUMAN	192	4e-48	WD repeat-containing protein 44 OS=Homo sapiens GN=WDR44 PE=1 SV=1	all0283_3	82	2e-15	COG2319	FOG: WD40 repeat	K11293	3e-12	70.1	ath:AT3G44530	protein HIRA/HIR1	-	-	-
Unigene82806_PFWT_RNA-1	-2.12106	down	5.22e-06	992	107	8.3971	gi|115474717|ref|NP_001060955.1|	159	5e-38	Os08g0137300 [Oryza sativa Japonica Group] >gi|113622924|dbj|BAF22869.1| Os08g0137300 [Oryza sativa Japonica Group]	--	--	--	--	--	--	--	--	--	--	--	--	--	--	-	-	-
Unigene69600_PFWT_RNA-1	-2.12242	down	2.95e-81	436	583	104.098	gi|6683052|dbj|BAA89009.1|	267	2e-71	anthocyanin 5-O-glucosyltransferase [Petunia x hybrida]	sp|Q9ZVY5|IABG2_ARATH	159	7e-39	Indole-3-acetate beta-glucosyltransferase 2 OS=Arabidopsis thaliana GN=UGT75B2 PE=2 SV=1	--	--	--	--	--	K12338	1e-34	141	ath:AT4G14090	anthocyanin 5-O-glucosyltransferase [EC:2.4.1.-]	-	-	-
Unigene24737_PFWT_RNA-1	-2.12335	down	2.32e-09	158	34	16.7526	--	--	--	--	--	--	--	--	--	--	--	--	--	--	--	--	--	--	-	-	-
Unigene68911_PFWT_RNA-1	-2.12335	down	2.32e-09	424	192	35.2529	gi|148886771|sp|P0C542.1|ACT7_ORYSI	289	8e-78	RecName: Full=Actin-7 >gi|148886772|sp|P0C540.1|ACT7_ORYSJ RecName: Full=Actin-7	sp|P0C540|ACT7_ORYSJ	289	4e-78	Actin-7 OS=Oryza sativa subsp. japonica GN=ACT7 PE=3 SV=1	SPBC32H8.12c	275	1e-74	COG5277	Actin and related proteins	K10355	1e-78	287	osa:4338914	actin, other eukaryote	-	-	-
Unigene8179_PFWT_RNA-1	-2.12335	down	2.32e-09	738	95	10.0214	gi|115434430|ref|NP_001041973.1|	121	3e-55	Os01g0138800 [Oryza sativa Japonica Group] >gi|113531504|dbj|BAF03887.1| Os01g0138800 [Oryza sativa Japonica Group]	--	--	--	--	--	--	--	--	--	--	--	--	--	--	GO:0009064//glutamine family amino acid metabolic process	GO:0003824//catalytic activity	-
Unigene60418_PFWT_RNA-1	-2.12523	down	1.61e-75	317	848	208.255	gi|3986119|dbj|BAA34924.1|	73.2	9e-13	1-aminocyclopropane-1-carboxylate oxidase [Solanum lycopersicum]	sp|O48882|ACCO2_MALDO	57.4	3e-08	1-aminocyclopropane-1-carboxylate oxidase 2 OS=Malus domestica GN=ACO2 PE=2 SV=1	--	--	--	--	--	K05933	3e-08	53.5	pop:POPTR_573016	aminocyclopropanecarboxylate oxidase [EC:1.14.17.4]	-	-	-
Unigene13675_PFWT_RNA-1	-2.12662	down	0.000139449	393	55	10.8951	gi|62867641|gb|AAY17424.1|	147	4e-35	At2g01340 [Arabidopsis thaliana] >gi|94442481|gb|ABF19028.1| At2g01340 [Arabidopsis thaliana]	sp|Q6NLC8|Y1648_ARATH	134	2e-31	Uncharacterized protein At1g66480 OS=Arabidopsis thaliana GN=At1g66480 PE=1 SV=1	--	--	--	--	--	--	--	--	--	--	GO:0009416//response to light stimulus;GO:0009902//chloroplast relocation	-	GO:0016020//membrane
Unigene3851_PFWT_RNA-1	-2.12662	down	0.000139449	711	55	6.0222	gi|13936326|gb|AAK40247.1|	312	3e-84	kinase interacting protein 1 [Petunia integrifolia]	sp|Q15075|EEA1_HUMAN	50.8	8e-06	Early endosome antigen 1 OS=Homo sapiens GN=EEA1 PE=1 SV=2	--	--	--	--	--	--	--	--	--	--	-	-	-
Unigene58318_PFWT_RNA-1	-2.12662	down	0.000139449	300	55	14.2725	gi|75180217|sp|Q9LQU4.1|Y1487_ARATH	80.1	7e-15	RecName: Full=Uncharacterized protein At1g14870 >gi|8778226|gb|AAF79235.1|AC006917_20 F10B6.27 [Arabidopsis thaliana]	sp|Q9LQU4|Y1487_ARATH	80.1	4e-15	Uncharacterized protein At1g14870 OS=Arabidopsis thaliana GN=At1g14870 PE=1 SV=1	--	--	--	--	--	--	--	--	--	--	GO:0006259//DNA metabolic process	GO:0003676//nucleic acid binding	-
Unigene70369_PFWT_RNA-1	-2.12662	down	0.000139449	450	51	8.823	gi|14149112|dbj|BAB55653.1|	162	9e-40	bg55 [Bruguiera gymnorhiza]	sp|O23225|PUB5_ARATH	112	9e-25	U-box domain-containing protein 5 OS=Arabidopsis thaliana GN=PUB5 PE=2 SV=2	--	--	--	--	--	--	--	--	--	--	-	GO:0016874//ligase activity	GO:0043231//intracellular membrane-bounded organelle
Unigene73167_PFWT_RNA-1	-2.12662	down	0.000139449	510	102	15.57	gi|156891141|gb|ABU96708.1|	93.6	1e-32	glutaredoxin [Solanum tuberosum]	sp|O82255|GRC13_ARATH	75.5	2e-25	Glutaredoxin-C13 OS=Arabidopsis thaliana GN=GRXC13 PE=2 SV=1	--	--	--	--	--	K03676	1e-10	45.1	ppp:PHYPADRAFT_38805	glutaredoxin 3	GO:0019725//cellular homeostasis	GO:0015036//disulfide oxidoreductase activity	GO:0044464//cell part
Unigene82430_PFWT_RNA-1	-2.12662	down	2.72e-11	955	300	24.4555	gi|145325419|ref|NP_001077714.1|	67.4	3e-10	RTFL9 (ROTUNDIFOLIA LIKE 9) [Arabidopsis thaliana]	--	--	--	--	--	--	--	--	--	--	--	--	--	--	-	-	-
Unigene20612_PFWT_RNA-1	-2.12884	down	3.25e-13	937	136	11.2995	gi|119224824|dbj|BAF41219.1|	363	1e-99	cytochrome P450 [Solanum lycopersicum]	sp|O64989|C90B1_ARATH	285	3e-76	Cytochrome P450 90B1 OS=Arabidopsis thaliana GN=CYP90B1 PE=1 SV=1	slr0574	80.1	5e-15	COG2124	Cytochrome P450	K09587	8e-77	283	ath:AT3G50660	cytochrome P450, family 90, subfamily B, polypeptide 1 (steroid 22-alpha-hydroxylase) [EC:1.14.13.-]	-	-	-
Unigene32508_PFWT_RNA-1	-2.13209	down	1.39e-77	185	197	82.8999	gi|68235716|gb|AAY88192.1|	124	3e-28	flavonoid 3-glucosyl transferase [Solanum pinnatisectum]	sp|Q43641|UFOG_SOLME	120	2e-27	Anthocyanidin 3-O-glucosyltransferase OS=Solanum melongena GN=GT PE=2 SV=1	--	--	--	--	--	K10757	3e-19	90.1	ath:AT5G17050	flavonol 3-O-glucosyltransferase [EC:2.4.1.91]	-	GO:0035251//UDP-glucosyltransferase activity	-
Unigene72433_PFWT_RNA-1	-2.13354	down	5.99e-28	492	570	90.1922	--	--	--	--	--	--	--	--	--	--	--	--	--	--	--	--	--	--	-	-	-
Unigene505_PFWT_RNA-1	-2.134	down	1.65e-08	836	64	5.9598	gi|15226210|ref|NP_180334.1|	213	2e-54	DC1 domain-containing protein [Arabidopsis thaliana]	--	--	--	--	--	--	--	--	--	--	--	--	--	--	-	-	-
Unigene67653_PFWT_RNA-1	-2.134	down	8.98e-23	404	248	47.7892	gi|729726|sp|Q01559.1|HMDH_NICSY	266	5e-71	RecName: Full=3-hydroxy-3-methylglutaryl-coenzyme A reductase; Short=HMG-CoA reductase >gi|19746|emb|CAA45181.1| 3-hydroxy-3-methylglutaryl-coenzyme A reductase [Nicotiana sylvestris]	sp|Q01559|HMDH_NICSY	266	3e-71	3-hydroxy-3-methylglutaryl-coenzyme A reductase OS=Nicotiana sylvestris GN=HMGR PE=2 SV=1	YML075c	192	1e-49	COG1257	Hydroxymethylglutaryl-CoA reductase	K00021	2e-64	240	osa:4346017	3-hydroxy-3-methylglutaryl-CoA reductase [EC:1.1.1.34]	GO:0006720//isoprenoid metabolic process;GO:0006732//coenzyme metabolic process	GO:0016616//oxidoreductase activity, acting on the CH-OH group of donors, NAD or NADP as acceptor;GO:0048037//cofactor binding;GO:0000166//nucleotide binding	GO:0031090//organelle membrane;GO:0043231//intracellular membrane-bounded organelle;GO:0031224//intrinsic to membrane
Unigene79816_PFWT_RNA-1	-2.134	down	1.65e-08	759	102	10.4621	gi|2789434|dbj|BAA24382.1|	411	1e-114	CLB1 [Solanum lycopersicum]	sp|P47709|RP3A_RAT	63.5	1e-09	Rabphilin-3A OS=Rattus norvegicus GN=Rph3a PE=1 SV=1	YOR086c	58.9	9e-09	COG5038	Ca2+-dependent lipid-binding protein, contains C2 domain	--	--	--	--	--	-	GO:0016772//transferase activity, transferring phosphorus-containing groups	GO:0044464//cell part
Unigene80576_PFWT_RNA-1	-2.134	down	1.65e-08	804	85	8.2304	gi|24954845|gb|AAN64319.1|	195	5e-49	formin I2I isoform [Solanum lycopersicum]	sp|Q94B77|FH5_ARATH	144	5e-34	Formin-like protein 5 OS=Arabidopsis thaliana GN=FH5 PE=2 SV=2	--	--	--	--	--	--	--	--	--	--	GO:0008154//actin polymerization or depolymerization;GO:0003006//reproductive developmental process	-	GO:0030312//external encapsulating structure;GO:0031410//cytoplasmic vesicle
Unigene16120_PFWT_RNA-1	-2.14043	down	3.85e-05	469	69	11.4534	--	--	--	--	--	--	--	--	--	--	--	--	--	--	--	--	--	--	-	-	-
Unigene16674_PFWT_RNA-1	-2.14043	down	3.85e-05	539	86	12.4214	gi|75297894|sp|Q84MB3.1|ACCH1_ARATH	262	2e-69	RecName: Full=1-aminocyclopropane-1-carboxylate oxidase homolog 1 >gi|30102640|gb|AAP21238.1| At1g06620 [Arabidopsis thaliana] >gi|110743652|dbj|BAE99663.1| oxidoreductase like protein [Arabidopsis thaliana]	sp|Q84MB3|ACCH1_ARATH	262	1e-69	1-aminocyclopropane-1-carboxylate oxidase homolog 1 OS=Arabidopsis thaliana GN=At1g06620 PE=2 SV=1	PA0147	87.4	1e-17	COG3491	Isopenicillin N synthase and related dioxygenases	K13229	4e-45	177	zma:541977	2-oxoglutarate-dependent dioxygenase [EC:1.14.11.-]	-	-	-
Unigene19822_PFWT_RNA-1	-2.14043	down	6.51e-13	995	124	9.7019	gi|240256489|ref|NP_201407.4|	401	1e-111	iron ion binding / oxidoreductase/ oxidoreductase, acting on paired donors, with incorporation or reduction of molecular oxygen, 2-oxoglutarate as one donor, and incorporation of one atom each of oxygen into both donors [Arabidopsis thaliana]	sp|P54001|P4HA1_RAT	132	4e-30	Prolyl 4-hydroxylase subunit alpha-1 OS=Rattus norvegicus GN=P4ha1 PE=2 SV=2	--	--	--	--	--	K00472	1e-59	227	ath:AT3G28480	prolyl 4-hydroxylase [EC:1.14.11.2]	-	-	-
Unigene2343_PFWT_RNA-1	-2.14043	down	3.85e-05	610	31	3.9563	gi|224112939|ref|XP_002332682.1|	274	5e-73	cytochrome P450 [Populus trichocarpa] >gi|222838808|gb|EEE77159.1| cytochrome P450 [Populus trichocarpa]	sp|O49858|C82A3_SOYBN	247	4e-65	Cytochrome P450 82A3 OS=Glycine max GN=CYP82A3 PE=2 SV=1	alr1450	98.2	9e-21	COG2124	Cytochrome P450	K00517	1e-62	236	ath:AT4G31940	[EC:1.14.-.-]	GO:0008152//metabolic process	GO:0004497//monooxygenase activity;GO:0005506//iron ion binding	-
Unigene2855_PFWT_RNA-1	-2.14043	down	3.85e-05	1080	74	5.3342	gi|224118624|ref|XP_002331408.1|	281	1e-146	trans-cinnamate 4-monooxygenase [Populus trichocarpa] >gi|183585161|gb|ACC63872.1| trans-cinnamate 4-hydroxylase [Populus trichocarpa] >gi|222873622|gb|EEF10753.1| trans-cinnamate 4-monooxygenase [Populus trichocarpa]	sp|Q9AR74|TCMO_RUTGR	231	2e-108	Trans-cinnamate 4-monooxygenase OS=Ruta graveolens GN=CYP73A2 PE=2 SV=1	alr1450	77.4	4e-14	COG2124	Cytochrome P450	K00487	6e-102	202	osa:4338409	trans-cinnamate 4-monooxygenase [EC:1.14.13.11]	GO:0008152//metabolic process	GO:0005506//iron ion binding;GO:0004497//monooxygenase activity	-
Unigene2859_PFWT_RNA-1	-2.14043	down	3.85e-05	896	71	6.1689	gi|118490013|gb|ABK96800.1|	386	1e-106	ACRE 132-like protein [Solanum tuberosum]	sp|P0C035|ATL1M_ARATH	162	3e-39	RING-H2 finger protein ATL1M OS=Arabidopsis thaliana GN=ATL1M PE=2 SV=1	ECU07g0330	57.4	3e-08	COG5540	RING-finger-containing ubiquitin ligase	K11982	3e-11	65.9	sbi:SORBI_03g011120	E3 ubiquitin-protein ligase RNF115/126 [EC:6.3.2.19]	-	-	-
Unigene59049_PFWT_RNA-1	-2.14043	down	4.69e-09	305	135	34.4583	gi|86155929|gb|ABC86702.1|	80.9	4e-15	harpin-induced protein-like [Coffea arabica]	--	--	--	--	--	--	--	--	--	--	--	--	--	--	GO:0051707//response to other organism	-	-
Unigene66431_PFWT_RNA-1	-2.14043	down	3.85e-05	387	31	6.2361	gi|18391117|ref|NP_563862.1|	124	2e-28	carbohydrate binding [Arabidopsis thaliana] >gi|75213370|sp|Q9SY57.1|P2A10_ARATH RecName: Full=Protein PHLOEM PROTEIN 2-LIKE A10; Short=AtPP2-A10 >gi|4914317|gb|AAD32865.1|AC005489_3 F14N23.3 [Arabidopsis thaliana] >gi|94807671|gb|ABF47131.1| At1g10150 [Arabidopsis thaliana]	sp|Q9SY57|P2A10_ARATH	124	1e-28	Protein PHLOEM PROTEIN 2-LIKE A10 OS=Arabidopsis thaliana GN=PP2A10 PE=2 SV=1	--	--	--	--	--	--	--	--	--	--	-	-	-
Unigene74945_PFWT_RNA-1	-2.14043	down	3.85e-05	557	56	7.8269	--	--	--	--	--	--	--	--	--	--	--	--	--	--	--	--	--	--	-	-	-
Unigene75832_PFWT_RNA-1	-2.14043	down	1.44e-20	585	241	32.0716	gi|6227008|gb|AAF06044.1|AC009360_9	65.1	5e-10	This gene is cut off [Arabidopsis thaliana]	--	--	--	--	--	--	--	--	--	--	--	--	--	--	-	-	-
Unigene76345_PFWT_RNA-1	-2.14043	down	3.85e-05	604	68	8.7646	--	--	--	--	--	--	--	--	--	--	--	--	--	--	--	--	--	--	-	-	-
Unigene78391_PFWT_RNA-1	-2.14043	down	9.55e-17	684	221	25.1533	gi|240254049|ref|NP_172460.6|	273	1e-72	lyase [Arabidopsis thaliana]	--	--	--	--	--	--	--	--	--	--	--	--	--	--	GO:0044238//primary metabolic process	GO:0005488//binding;GO:0003824//catalytic activity	-
Unigene80681_PFWT_RNA-1	-2.14043	down	1.79e-22	813	296	28.344	gi|9719716|gb|AAF97818.1|AC034107_1	419	1e-116	ESTs gb|AV518228, gb|AV519045, gb|AV524928, gb|AV530358, gb|AV559044 come from this gene [Arabidopsis thaliana] >gi|9719717|gb|AAF97819.1|AC034107_2 ESTs gb|AV518228, gb|AV519045, gb|AV524928, gb|AV530358, gb|AV559044 come from this gene [Arabidopsis thaliana] >gi|16323169|gb|AAL15319.1| At1g18010/T10F20_2 [Arabidopsis thaliana] >gi|25090089|gb|AAN72225.1| At1g18010/T10F20_2 [Arabidopsis thaliana…	sp|Q9URX1|YLX5_SCHPO	245	2e-64	UNC93-like protein C922.05c OS=Schizosaccharomyces pombe GN=SPAC922.05c PE=2 SV=1	--	--	--	--	--	--	--	--	--	--	GO:0006810//transport	-	GO:0044464//cell part
Unigene33645_PFWT_RNA-1	-2.145	down	1.57e-11	188	306	126.713	--	--	--	--	--	--	--	--	--	--	--	--	--	--	--	--	--	--	-	-	-
Unigene45235_PFWT_RNA-1	-2.145	down	1.57e-11	229	84	28.5564	gi|228478494|gb|ACQ41833.1|	72	2e-12	beta-ketoacyl-ACP synthase II [Elaeis oleifera]	--	--	--	--	CT770	47.8	5e-06	COG0304	3-oxoacyl-(acyl-carrier-protein) synthase	K09458	2e-13	70.5	ppp:PHYPADRAFT_87584	3-oxoacyl-[acyl-carrier-protein] synthase II [EC:2.3.1.179]	GO:0006631//fatty acid metabolic process	GO:0004312//fatty-acid synthase activity	-
Unigene83119_PFWT_RNA-1	-2.14781	down	1.17e-07	1028	92	6.9671	gi|126143480|dbj|BAF47279.1|	629	1e-179	lectin-receptor like protein kinase 3 [Nicotiana tabacum]	sp|Q66GN2|LRKA3_ARATH	279	2e-74	Lectin-domain containing receptor kinase A4.3 OS=Arabidopsis thaliana GN=LECRKA4.3 PE=2 SV=1	YAR019c	99.4	9e-21	COG0515	Serine/threonine protein kinase	K13416	6e-53	204	rcu:RCOM_1534760	brassinosteroid insensitive 1-associated receptor kinase 1 [EC:2.7.10.1 2.7.11.1]	-	GO:0016301//kinase activity;GO:0030246//carbohydrate binding	GO:0016020//membrane
Unigene39027_PFWT_RNA-1	-2.15108	down	1.07e-05	204	32	12.2118	gi|224095936|ref|XP_002310508.1|	56.6	8e-08	predicted protein [Populus trichocarpa] >gi|222853411|gb|EEE90958.1| predicted protein [Populus trichocarpa]	--	--	--	--	--	--	--	--	--	--	--	--	--	--	-	-	-
Unigene69461_PFWT_RNA-1	-2.15108	down	3.02e-23	433	384	69.0403	gi|68510418|gb|AAY98500.1|	166	1e-40	senescence-inducible chloroplast stay-green protein 1 [Solanum lycopersicum] >gi|171903870|gb|ACB56587.1| green flesh protein [Solanum lycopersicum] >gi|257480000|gb|ACV60215.1| green flesh protein [Solanum lycopersicum]	--	--	--	--	--	--	--	--	--	--	--	--	--	--	-	-	-
Unigene903_PFWT_RNA-1	-2.15108	down	3.84e-10	840	128	11.8629	gi|8919178|emb|CAB96077.1|	297	1e-79	alpha-glucosidase [Solanum tuberosum]	sp|Q9S7Y7|XYL1_ARATH	223	1e-57	Alpha-xylosidase OS=Arabidopsis thaliana GN=XYL1 PE=1 SV=1	SPAPB24D3.10c	79	9e-15	COG1501	Alpha-glucosidases, family 31 of glycosyl hydrolases	K01187	1e-51	200	ath:AT3G45940	alpha-glucosidase [EC:3.2.1.20]	-	-	-
Unigene12877_PFWT_RNA-1	-2.15554	down	1.1e-10	1411	136	7.5036	gi|164605535|dbj|BAF98601.1|	723	0	CM0545.290.nc [Lotus japonicus]	sp|Q84WU2|UBP13_ARATH	666	0	Ubiquitin carboxyl-terminal hydrolase 13 OS=Arabidopsis thaliana GN=UBP13 PE=1 SV=1	SPCC188.08c	179	1e-44	COG5077	Ubiquitin carboxyl-terminal hydrolase	K11838	0	719	vvi:100266796	ubiquitin carboxyl-terminal hydrolase 7 [EC:3.1.2.15]	GO:0006259//DNA metabolic process;GO:0019941//modification-dependent protein catabolic process	GO:0043566//structure-specific DNA binding;GO:0016790//thiolester hydrolase activity	-
Unigene83318_PFWT_RNA-1	-2.15554	down	1.1e-10	1052	194	14.3564	gi|115434188|ref|NP_001041852.1|	312	5e-84	Os01g0117500 [Oryza sativa Japonica Group] >gi|113531383|dbj|BAF03766.1| Os01g0117500 [Oryza sativa Japonica Group]	sp|Q9FID5|Y5393_ARATH	256	1e-67	Probable receptor-like protein kinase At5g39030 OS=Arabidopsis thaliana GN=At5g39030 PE=2 SV=1	CAC1728_1	95.5	1e-19	COG0515	Serine/threonine protein kinase	K13417	8e-39	157	ath:AT2G13790	somatic embryogenesis receptor kinase 4 [EC:2.7.10.1 2.7.11.1]	-	-	-
Unigene72627_PFWT_RNA-1	-2.15586	down	1.26e-31	497	355	55.6072	gi|164551336|gb|ABY60887.1|	280	5e-75	carotenoid cleavage dioxygenase 4 [Osmanthus fragrans]	sp|O49675|CCD4_ARATH	244	2e-64	Probable carotenoid cleavage dioxygenase 4, chloroplastic OS=Arabidopsis thaliana GN=CCD4 PE=1 SV=1	all1106	95.1	5e-20	COG3670	Lignostilbene-alpha,beta-dioxygenase and related enzymes	K09840	4e-41	163	ath:AT3G14440	9-cis-epoxycarotenoid dioxygenase [EC:1.13.11.51]	-	GO:0005488//binding;GO:0016701//oxidoreductase activity, acting on single donors with incorporation of molecular oxygen	GO:0009570//chloroplast stroma
Unigene52395_PFWT_RNA-1	-2.15851	down	1.46e-37	261	418	124.68	--	--	--	--	--	--	--	--	--	--	--	--	--	--	--	--	--	--	-	-	-
Unigene44156_PFWT_RNA-1	-2.15954	down	3e-06	224	89	30.9315	gi|75291821|sp|Q6R567.1|RMA1_CAPAN	132	2e-30	RecName: Full=E3 ubiquitin-protein ligase RMA1H1; AltName: Full=Protein RING membrane-anchor 1 homolog 1 >gi|41059804|gb|AAR99376.1| ring domain containing protein [Capsicum annuum]	sp|Q09463|RNF5_CAEEL	56.2	6e-08	RING finger protein 5 OS=Caenorhabditis elegans GN=rnf-5 PE=1 SV=1	--	--	--	--	--	--	--	--	--	--	-	-	-
Unigene48928_PFWT_RNA-1	-2.15954	down	3e-06	245	65	20.6541	--	--	--	--	--	--	--	--	--	--	--	--	--	--	--	--	--	--	-	-	-
Unigene50992_PFWT_RNA-1	-2.15954	down	0.0010725	254	20	6.1299	--	--	--	--	--	--	--	--	--	--	--	--	--	--	--	--	--	--	-	-	-
Unigene8213_PFWT_RNA-1	-2.15954	down	0.0010725	246	10	3.1646	--	--	--	--	--	--	--	--	--	--	--	--	--	--	--	--	--	--	-	-	-
Unigene82_PFWT_RNA-1	-2.15954	down	9.47e-09	401	57	11.066	gi|126843239|gb|ABO27636.1|	239	7e-63	gibberellin 2-oxidase [Solanum lycopersicum]	sp|Q9SQ80|G2OX1_PEA	150	2e-36	Gibberellin 2-beta-dioxygenase 1 OS=Pisum sativum GN=GA2OX1 PE=1 SV=1	SPCC965.15	47	9e-06	COG3491	Isopenicillin N synthase and related dioxygenases	K04125	1e-30	128	ath:AT2G34555	gibberellin 2-oxidase [EC:1.14.11.13]	-	-	-
Unigene83158_PFWT_RNA-1	-2.16069	down	9.16e-34	1033	457	34.441	gi|87162873|gb|ABD28668.1|	347	2e-94	Peptidase C14, caspase catalytic subunit p20 [Medicago truncatula]	sp|Q9FYE1|MCA9_ARATH	313	2e-84	Metacaspase-9 OS=Arabidopsis thaliana GN=AMC9 PE=1 SV=1	--	--	--	--	--	--	--	--	--	--	-	GO:0070011//peptidase activity, acting on L-amino acid peptides	GO:0005576//extracellular region
Unigene76737_PFWT_RNA-1	-2.16245	down	3.14e-14	616	321	40.568	gi|270309002|dbj|BAI52954.1|	66.6	2e-10	sigma factor binding protein 1 [Citrullus lanatus subsp. vulgaris]	--	--	--	--	--	--	--	--	--	--	--	--	--	--	-	-	-
Unigene81502_PFWT_RNA-1	-2.16315	down	9.08e-12	873	192	17.1217	gi|71041104|gb|AAZ20440.1|	263	2e-69	MYB24 [Malus x domestica]	sp|Q9SJL7|RAX2_ARATH	233	2e-60	Transcription factor RAX2 OS=Arabidopsis thaliana GN=RAX2 PE=1 SV=1	ECU11g1690	103	4e-22	COG5147	Myb superfamily proteins, including transcription factors and mRNA splicing factors	K09422	2e-63	239	ath:AT5G57620	myb proto-oncogene protein, plant	GO:0010468//regulation of gene expression;GO:0006351//transcription, DNA-dependent	-	-
Unigene72336_PFWT_RNA-1	-2.16427	down	3.19e-17	491	442	70.081	gi|225452688|ref|XP_002276846.1|	76.3	1e-13	PREDICTED: similar to Os01g0238200 [Vitis vinifera]	--	--	--	--	--	--	--	--	--	--	--	--	--	--	-	-	-
Unigene86415_PFWT_RNA-1	-2.16515	down	4.6e-28	1930	329	13.2708	gi|190701031|gb|ACE89002.1|	631	1e-179	ferric reductase defective 3b [Glycine max] >gi|190701033|gb|ACE89003.1| ferric reductase defective 3b [Glycine max]	sp|Q58119|Y709_METJA	89.7	7e-17	Uncharacterized transporter MJ0709 OS=Methanocaldococcus jannaschii GN=MJ0709 PE=3 SV=1	Rv2836c	152	2e-36	COG0534	Na+-driven multidrug efflux pump	--	--	--	--	--	-	-	-
Unigene38692_PFWT_RNA-1	-2.16572	down	1.26e-25	203	201	77.0831	gi|186493960|ref|NP_177041.3|	73.2	9e-13	AGP19 (ARABINOGALACTAN-PROTEIN 19) [Arabidopsis thaliana]	sp|Q9S740|AGP19_ARATH	73.2	5e-13	Lysine-rich arabinogalactan protein 19 OS=Arabidopsis thaliana GN=AGP19 PE=2 SV=1	mll2069	50.4	8e-07	COG2319	FOG: WD40 repeat	K11885	1e-07	51.2	cre:CHLREDRAFT_182542	DNA damage-inducible protein 1	-	-	GO:0031224//intrinsic to membrane
Unigene67726_PFWT_RNA-1	-2.16585	down	4.93e-31	405	422	81.1179	gi|169674674|gb|ACA64703.1|	155	1e-37	subtilase [Nicotiana tabacum]	sp|O65351|SUBL_ARATH	112	9e-25	Subtilisin-like protease OS=Arabidopsis thaliana GN=ARA12 PE=1 SV=1	BH0831	67.4	7e-12	COG1404	Subtilisin-like serine proteases	K01342	1e-25	111	osa:4334194	subtilisin [EC:3.4.21.62]	GO:0008152//metabolic process	GO:0070011//peptidase activity, acting on L-amino acid peptides	GO:0031410//cytoplasmic vesicle
Unigene82688_PFWT_RNA-1	-2.16594	down	1.96e-36	980	1339	106.369	gi|6587827|gb|AAF18516.1|AC006551_2	144	2e-33	Unknown protein [Arabidopsis thaliana] >gi|15010608|gb|AAK73963.1| At1g22630/F12K8_2 [Arabidopsis thaliana] >gi|19699248|gb|AAL90990.1| At1g22630/F12K8_2 [Arabidopsis thaliana]	sp|P83241|IP23_CAPAN	81.6	7e-15	Proteinase inhibitor PSI-1.2 OS=Capsicum annuum PE=1 SV=1	--	--	--	--	--	--	--	--	--	--	-	-	-
Unigene44860_PFWT_RNA-1	-2.16844	down	7.72e-10	227	106	36.3529	--	--	--	--	--	--	--	--	--	--	--	--	--	--	--	--	--	--	-	-	-
Unigene8326_PFWT_RNA-1	-2.16844	down	7.72e-10	1089	151	10.7946	gi|224124864|ref|XP_002319441.1|	468	1e-131	cytochrome P450 [Populus trichocarpa] >gi|222857817|gb|EEE95364.1| cytochrome P450 [Populus trichocarpa]	sp|Q05047|C72A1_CATRO	172	4e-42	Secologanin synthase OS=Catharanthus roseus GN=CYP72A1 PE=2 SV=1	AGc2890	122	1e-27	COG2124	Cytochrome P450	K10717	1e-53	207	ath:AT1G67110	cytokinin trans-hydroxylase	-	GO:0016491//oxidoreductase activity;GO:0005506//iron ion binding	-
Unigene13057_PFWT_RNA-1	-2.17107	down	9.76e-31	398	16	3.1297	gi|1345537|emb|CAA39215.1|	155	1e-76	extensin (class I) [Solanum lycopersicum]	sp|Q9M1G9|EXTN2_ARATH	114	5e-46	Extensin-2 OS=Arabidopsis thaliana GN=EXT2 PE=2 SV=1	XF0818	54.3	3e-15	COG2730	Endoglucanase	K12831	5e-21	67	cre:CHLREDRAFT_196073	splicing factor 3B subunit 4	GO:0007047//cell wall organization	GO:0005198//structural molecule activity	GO:0044464//cell part
Unigene34242_PFWT_RNA-1	-2.17214	down	0.000290118	190	19	7.785	--	--	--	--	--	--	--	--	--	--	--	--	--	--	--	--	--	--	-	-	-
Unigene60963_PFWT_RNA-1	-2.17214	down	0.000290118	322	31	7.4949	gi|224111880|ref|XP_002316010.1|	127	4e-29	cytochrome P450 [Populus trichocarpa] >gi|222865050|gb|EEF02181.1| cytochrome P450 [Populus trichocarpa]	sp|Q05047|C72A1_CATRO	67	3e-11	Secologanin synthase OS=Catharanthus roseus GN=CYP72A1 PE=2 SV=1	--	--	--	--	--	K10717	9e-12	65.1	ath:AT5G38450	cytokinin trans-hydroxylase	-	GO:0016491//oxidoreductase activity;GO:0005506//iron ion binding	-
Unigene62293_PFWT_RNA-1	-2.17214	down	0.000290118	335	67	15.57	gi|37202056|gb|AAQ89643.1|	52.8	1e-06	At5g24980 [Arabidopsis thaliana]	--	--	--	--	--	--	--	--	--	--	--	--	--	--	-	-	-
Unigene65596_PFWT_RNA-1	-2.17214	down	0.000290118	375	30	6.228	gi|115472443|ref|NP_001059820.1|	50.1	8e-06	Os07g0524000 [Oryza sativa Japonica Group] >gi|113611356|dbj|BAF21734.1| Os07g0524000 [Oryza sativa Japonica Group]	--	--	--	--	--	--	--	--	--	--	--	--	--	--	-	-	-
Unigene6973_PFWT_RNA-1	-2.17214	down	2.38e-07	921	187	15.8067	gi|15234357|ref|NP_192096.1|	225	7e-58	tolB protein-related [Arabidopsis thaliana]	--	--	--	--	--	--	--	--	--	--	--	--	--	--	-	-	GO:0044444//cytoplasmic part;GO:0043231//intracellular membrane-bounded organelle
Unigene76413_PFWT_RNA-1	-2.17214	down	0.000290118	606	29	3.7255	--	--	--	--	--	--	--	--	--	--	--	--	--	--	--	--	--	--	-	-	-
Unigene79437_PFWT_RNA-1	-2.17214	down	0.000290118	738	113	11.9201	gi|226531582|ref|NP_001150646.1|	167	9e-41	anther-specific proline-rich protein APG [Zea mays] >gi|195640832|gb|ACG39884.1| anther-specific proline-rich protein APG precursor [Zea mays]	sp|Q9C7N4|GDL15_ARATH	129	2e-29	GDSL esterase/lipase At1g29670 OS=Arabidopsis thaliana GN=At1g29670 PE=2 SV=1	VCA0218	58.9	8e-09	COG3240	Phospholipase/lecithinase/hemolysin	--	--	--	--	--	-	-	GO:0005576//extracellular region;GO:0030312//external encapsulating structure;GO:0009536//plastid
Unigene79936_PFWT_RNA-1	-2.17214	down	2.38e-07	765	87	8.8535	gi|22326944|ref|NP_680186.1|	112	4e-24	hydroxyproline-rich glycoprotein family protein [Arabidopsis thaliana] >gi|29294058|gb|AAO73895.1| proline-rich protein family [Arabidopsis thaliana] >gi|38454174|gb|AAR20781.1| At5g21280 [Arabidopsis thaliana] >gi|38604048|gb|AAR24767.1| At5g21280 [Arabidopsis thaliana]	sp|Q559A0|GACU_DICDI	54.3	9e-07	Rho GTPase-activating protein gacU OS=Dictyostelium discoideum GN=gacU PE=3 SV=1	--	--	--	--	--	--	--	--	--	--	-	-	-
Unigene80649_PFWT_RNA-1	-2.17214	down	2.38e-07	810	97	9.3228	gi|75331994|sp|Q949G3.1|PDR1_NICPL	475	1e-133	RecName: Full=Pleiotropic drug resistance protein 1; AltName: Full=NpPDR1 >gi|14331118|emb|CAC40990.1| ABC1 protein [Nicotiana plumbaginifolia]	sp|Q949G3|PDR1_NICPL	475	1e-133	Pleiotropic drug resistance protein 1 OS=Nicotiana plumbaginifolia GN=PDR1 PE=1 SV=1	YCR011c_2	79.7	5e-15	COG1131	ABC-type multidrug transport system, ATPase component	K05681	3e-10	62.4	cme:CMS467C	ATP-binding cassette, subfamily G (WHITE), member 2	-	-	-
Unigene78910_PFWT_RNA-1	-2.17543	down	1.91e-20	710	353	38.7058	gi|5080804|gb|AAD39313.1|AC007258_2	126	3e-28	Hypothetical protein [Arabidopsis thaliana] >gi|15010642|gb|AAK73980.1| At1g59710/T30E16_31 [Arabidopsis thaliana] >gi|22137290|gb|AAM91490.1| At1g59710/T30E16_31 [Arabidopsis thaliana]	--	--	--	--	--	--	--	--	--	--	--	--	--	--	-	-	-
Unigene31131_PFWT_RNA-1	-2.17695	down	6.73e-08	180	156	67.4701	--	--	--	--	--	--	--	--	--	--	--	--	--	--	--	--	--	--	-	-	-
Unigene85127_PFWT_RNA-1	-2.17695	down	5.56e-21	1370	328	18.6386	gi|183211898|gb|ACC59199.1|	503	1e-141	1-acyl-sn-glycerol-3-phosphate acyltransferase [Ricinus communis]	sp|Q8L4Y2|LPAT4_ARATH	475	3e-133	Probable 1-acyl-sn-glycerol-3-phosphate acyltransferase 4 OS=Arabidopsis thaliana GN=LPAT4 PE=2 SV=1	SPBC428.14	145	1e-34	COG0204	1-acyl-sn-glycerol-3-phosphate acyltransferase	K13513	7e-155	543	pop:POPTR_781432	lysocardiolipin and lysophospholipid acyltransferase [EC:2.3.1.- 2.3.1.51]	-	-	-
Unigene39383_PFWT_RNA-1	-2.18107	down	7.95e-05	205	51	19.3676	--	--	--	--	--	--	--	--	--	--	--	--	--	--	--	--	--	--	-	-	-
Unigene44133_PFWT_RNA-1	-2.18107	down	7.95e-05	224	10	3.4755	--	--	--	--	--	--	--	--	--	--	--	--	--	--	--	--	--	--	-	-	-
Unigene4564_PFWT_RNA-1	-2.18107	down	7.95e-05	364	23	4.9191	gi|297606463|ref|NP_001058508.2|	61.6	3e-09	Os06g0704400 [Oryza sativa Japonica Group] >gi|255677375|dbj|BAF20422.2| Os06g0704400 [Oryza sativa Japonica Group]	--	--	--	--	--	--	--	--	--	--	--	--	--	--	-	-	-
Unigene63355_PFWT_RNA-1	-2.18107	down	7.95e-05	346	27	6.075	--	--	--	--	--	--	--	--	--	--	--	--	--	--	--	--	--	--	-	-	-
Unigene80827_PFWT_RNA-1	-2.18107	down	7.95e-05	824	54	5.1018	gi|225465575|ref|XP_002263953.1|	111	9e-24	PREDICTED: hypothetical protein [Vitis vinifera] >gi|147865101|emb|CAN79390.1| hypothetical protein [Vitis vinifera]	sp|P47179|DAN4_YEAST	60.8	1e-08	Cell wall protein DAN4 OS=Saccharomyces cerevisiae GN=DAN4 PE=2 SV=1	YGR189c	49.7	6e-06	COG2273	Beta-glucanase/Beta-glucan synthetase	--	--	--	--	--	-	-	-
Unigene8147_PFWT_RNA-1	-2.18107	down	7.95e-05	309	24	6.0466	--	--	--	--	--	--	--	--	--	--	--	--	--	--	--	--	--	--	-	-	-
Unigene18453_PFWT_RNA-1	-2.18463	down	5.44e-09	496	81	12.7134	gi|224111880|ref|XP_002316010.1|	194	4e-49	cytochrome P450 [Populus trichocarpa] >gi|222865050|gb|EEF02181.1| cytochrome P450 [Populus trichocarpa]	sp|Q05047|C72A1_CATRO	133	5e-31	Secologanin synthase OS=Catharanthus roseus GN=CYP72A1 PE=2 SV=1	AGc2890	79.3	3e-15	COG2124	Cytochrome P450	K00232	2e-33	138	vvi:100249305	acyl-CoA oxidase [EC:1.3.3.6]	-	-	-
Unigene27123_PFWT_RNA-1	-2.18488	down	7.71e-51	166	335	157.107	gi|92897782|gb|ABE93894.1|	74.7	3e-13	Heavy metal transport/detoxification protein [Medicago truncatula]	--	--	--	--	--	--	--	--	--	--	--	--	--	--	GO:0006812//cation transport	GO:0043169//cation binding	-
Unigene13995_PFWT_RNA-1	-2.18773	down	2.2e-05	476	44	7.1962	--	--	--	--	--	--	--	--	--	--	--	--	--	--	--	--	--	--	-	-	-
Unigene150_PFWT_RNA-1	-2.18773	down	2.2e-05	561	33	4.5794	gi|48057665|gb|AAT39964.1|	79.7	2e-14	Putative gag polyprotein, identical [Solanum demissum]	--	--	--	--	--	--	--	--	--	--	--	--	--	--	-	-	-
Unigene36618_PFWT_RNA-1	-2.18773	down	1.25e-13	197	137	54.1394	gi|13661207|gb|AAK37829.1|AF132125_1	100	4e-21	laccase [Pinus taeda]	sp|Q8RYM9|LAC2_ORYSJ	100	2e-21	Laccase-2 OS=Oryza sativa subsp. japonica GN=LAC2 PE=2 SV=1	--	--	--	--	--	--	--	--	--	--	GO:0009808//lignin metabolic process	GO:0046914//transition metal ion binding;GO:0016682//oxidoreductase activity, acting on diphenols and related substances as donors, oxygen as acceptor	GO:0005576//extracellular region;GO:0031410//cytoplasmic vesicle
Unigene53580_PFWT_RNA-1	-2.18773	down	2.2e-05	268	130	37.7631	gi|158323778|gb|ABW34393.1|	76.6	8e-14	R2R3 MYB C2 repressor motif-like1 protein [Vitis vinifera]	sp|Q9SEI0|WER_ARATH	73.2	5e-13	Transcription factor WER OS=Arabidopsis thaliana GN=WER PE=1 SV=1	ECU11g1690	52	3e-07	COG5147	Myb superfamily proteins, including transcription factors and mRNA splicing factors	K09422	3e-14	73.2	ath:AT5G14750	myb proto-oncogene protein, plant	GO:0010468//regulation of gene expression	GO:0003676//nucleic acid binding	GO:0043231//intracellular membrane-bounded organelle
Unigene69433_PFWT_RNA-1	-2.18773	down	2.2e-05	433	87	15.6419	--	--	--	--	--	--	--	--	--	--	--	--	--	--	--	--	--	--	-	-	-
Unigene69624_PFWT_RNA-1	-2.18959	down	3.6e-14	436	371	66.244	gi|77745477|gb|ABB02637.1|	204	2e-52	ER lumen retaining receptor family-like protein [Solanum tuberosum]	sp|O42580|ERD23_XENLA	49.3	8e-06	ER lumen protein retaining receptor 3 OS=Xenopus laevis GN=kdelr3 PE=2 SV=1	--	--	--	--	--	K10949	3e-08	54.3	zma:100282828	ER lumen protein retaining receptor	-	-	-
Unigene67585_PFWT_RNA-1	-2.19047	down	4.43e-10	403	224	43.2715	gi|75181359|sp|Q9LZX1.1|Y5175_ARATH	90.9	4e-18	RecName: Full=UPF0706 protein At5g01750 >gi|13926237|gb|AAK49593.1|AF372877_1 AT5g01750/T20L15_20 [Arabidopsis thaliana] >gi|22655412|gb|AAM98298.1| At5g01750/T20L15_20 [Arabidopsis thaliana]	sp|Q9LZX1|Y5175_ARATH	90.9	2e-18	UPF0706 protein At5g01750 OS=Arabidopsis thaliana GN=At5g01750 PE=1 SV=1	--	--	--	--	--	--	--	--	--	--	-	-	GO:0009536//plastid
Unigene68412_PFWT_RNA-1	-2.19047	down	4.43e-10	416	145	27.1353	gi|2981169|gb|AAC06243.1|	114	3e-25	osmotic stress-induced zinc-finger protein [Nicotiana tabacum]	--	--	--	--	--	--	--	--	--	--	--	--	--	--	-	-	-
Unigene62121_PFWT_RNA-1	-2.1929	down	6.11e-06	334	32	7.4587	gi|15228032|ref|NP_181214.1|	139	1e-32	UGT73C2 (UDP-glucosyl transferase 73C2); UDP-glycosyltransferase/ transferase, transferring glycosyl groups / transferase, transferring hexosyl groups [Arabidopsis thaliana]	sp|Q9ZQ95|FOGT1_ARATH	139	5e-33	Flavonol-3-O-glycoside-7-O-glucosyltransferase 1 OS=Arabidopsis thaliana GN=UGT73C6 PE=2 SV=1	--	--	--	--	--	K13496	4e-34	139	ath:AT2G36790	UDP-glucosyl transferase 73C [EC:2.4.1.-]	GO:0051553;GO:0009411//response to UV	GO:0035251//UDP-glucosyltransferase activity	-
Unigene642_PFWT_RNA-1	-2.1929	down	6.11e-06	476	56	9.1588	gi|61223199|gb|AAX40666.1|	224	4e-58	sesquiterpene synthase [Fabiana imbricata]	sp|Q43714|DCS3_GOSAR	184	3e-46	(+)-delta-cadinene synthase isozyme A OS=Gossypium arboreum GN=CAD1-A PE=2 SV=1	--	--	--	--	--	K12929	2e-37	151	rcu:RCOM_1574380	casbene synthase [EC:4.2.3.8]	-	GO:0046872//metal ion binding;GO:0016829//lyase activity	-
Unigene75042_PFWT_RNA-1	-2.1929	down	1.27e-10	560	237	32.9473	gi|297796671|ref|XP_002866220.1|	87.8	7e-17	mitochondrial bifunctional diaminopelargonate synthetase [Arabidopsis lyrata subsp. lyrata] >gi|297312055|gb|EFH42479.1| mitochondrial bifunctional diaminopelargonate synthetase [Arabidopsis lyrata subsp. lyrata]	sp|Q40592|RL10_TOBAC	84.3	4e-16	60S ribosomal protein L10 (Fragment) OS=Nicotiana tabacum GN=RPL10 PE=2 SV=1	--	--	--	--	--	K00833	2e-22	102	pop:POPTR_585170	adenosylmethionine-8-amino-7-oxononanoate aminotransferase [EC:2.6.1.62]	-	-	-
Unigene71677_PFWT_RNA-1	-2.1935	down	3.83e-71	475	377	61.7884	--	--	--	--	--	--	--	--	--	--	--	--	--	--	--	--	--	--	-	-	-
Unigene71690_PFWT_RNA-1	-2.19437	down	8.69e-16	476	141	23.0606	gi|42563527|ref|NP_187214.2|	251	3e-66	PLDP2; phospholipase D [Arabidopsis thaliana] >gi|84028238|sp|Q9M9W8.2|PLDP2_ARATH RecName: Full=Phospholipase D p2; Short=AtPLDp2; AltName: Full=Phospholipase D2 PHOX and PX-containing domain protein; AltName: Full=Phospholipase D zeta 2; Short=PLDzeta2 >gi|31979239|gb|AAP68834.1| phospholipase D zeta2 [Arabidopsis thaliana] >gi|126363041|emb|CAJ58441.1| phospholipase D [Arabidopsis thaliana]	sp|Q9M9W8|PLDP2_ARATH	251	2e-66	Phospholipase D p2 OS=Arabidopsis thaliana GN=PLDP2 PE=2 SV=2	SPAC2F7.16c	148	5e-36	COG1502	Phosphatidylserine/phosphatidylglycerophosphate/cardiolipin synthases and related enzymes	K01115	2e-67	251	ath:AT3G05630	phospholipase D [EC:3.1.4.4]	GO:0006644//phospholipid metabolic process;GO:0009725//response to hormone stimulus;GO:0009267//cellular response to starvation;GO:0048513//organ development;GO:0050794//regulation of cellular process;GO:0009247//glycolipid biosynthetic process	GO:0004620//phospholipase activity;GO:0016628//oxidoreductase activity, acting on the CH-CH group of donors, NAD or NADP as acceptor	GO:0043231//intracellular membrane-bounded organelle
Unigene71893_PFWT_RNA-1	-2.19437	down	8.69e-16	480	211	34.2216	gi|297606541|ref|NP_001058631.2|	129	2e-29	Os06g0726600 [Oryza sativa Japonica Group] >gi|54291134|dbj|BAD61807.1| MAP kinase activating protein-like [Oryza sativa Japonica Group] >gi|255677415|dbj|BAF20545.2| Os06g0726600 [Oryza sativa Japonica Group]	--	--	--	--	--	--	--	--	--	--	--	--	--	--	-	-	GO:0044464//cell part
Unigene79542_PFWT_RNA-1	-2.19437	down	8.69e-16	744	748	78.2687	gi|297844216|ref|XP_002889989.1|	266	2e-70	glycosyl hydrolase family 5 protein [Arabidopsis lyrata subsp. lyrata] >gi|297335831|gb|EFH66248.1| glycosyl hydrolase family 5 protein [Arabidopsis lyrata subsp. lyrata]	--	--	--	--	--	--	--	--	--	--	--	--	--	--	GO:0044238//primary metabolic process	GO:0016798//hydrolase activity, acting on glycosyl bonds;GO:0043167//ion binding	GO:0044464//cell part
Unigene45532_PFWT_RNA-1	-2.19701	down	1.04e-11	230	122	41.2944	gi|126363774|dbj|BAF47751.1|	62.8	1e-09	multi antimicrobial extrusion family protein [Nicotiana tabacum]	--	--	--	--	--	--	--	--	--	--	--	--	--	--	GO:0015893//drug transport	GO:0015291//secondary active transmembrane transporter activity	GO:0016020//membrane;GO:0043231//intracellular membrane-bounded organelle
Unigene56020_PFWT_RNA-1	-2.19701	down	1.71e-06	283	109	29.9847	--	--	--	--	--	--	--	--	--	--	--	--	--	--	--	--	--	--	-	-	-
Unigene60230_PFWT_RNA-1	-2.19701	down	1.04e-11	315	201	49.6758	gi|2981169|gb|AAC06243.1|	169	9e-42	osmotic stress-induced zinc-finger protein [Nicotiana tabacum]	sp|Q42430|ZFP1_WHEAT	90.9	2e-18	Zinc finger protein 1 OS=Triticum aestivum PE=2 SV=1	--	--	--	--	--	--	--	--	--	--	-	-	-
Unigene65683_PFWT_RNA-1	-2.19701	down	1.71e-06	377	171	35.3113	gi|297796423|ref|XP_002866096.1|	184	3e-46	ATNHX3 [Arabidopsis lyrata subsp. lyrata] >gi|297311931|gb|EFH42355.1| ATNHX3 [Arabidopsis lyrata subsp. lyrata]	sp|Q8S397|NHX4_ARATH	182	4e-46	Sodium/hydrogen exchanger 4 OS=Arabidopsis thaliana GN=NHX4 PE=2 SV=2	YDR456w	58.5	3e-09	COG0025	NhaP-type Na+/H+ and K+/H+ antiporters	K03316	1e-08	55.1	olu:OSTLU_1871	monovalent cation:H+ antiporter, CPA1 family	GO:0055067;GO:0030001//metal ion transport	GO:0046873//metal ion transmembrane transporter activity;GO:0005451//monovalent cation:hydrogen antiporter activity	GO:0031224//intrinsic to membrane
Unigene73900_PFWT_RNA-1	-2.19701	down	1.71e-06	529	165	24.2822	--	--	--	--	--	--	--	--	--	--	--	--	--	--	--	--	--	--	-	-	-
Unigene78487_PFWT_RNA-1	-2.19701	down	1.04e-11	689	106	11.9769	gi|30683908|ref|NP_193436.2|	264	8e-70	ATEXLB1 (ARABIDOPSIS THALIANA EXPANSIN-LIKE B1) [Arabidopsis thaliana] >gi|22095652|sp|O23547.2|EXLB1_ARATH RecName: Full=Expansin-like B1; Short=AtEXLB1; Short=At-EXPR1; Short=AtEXPR1; AltName: Full=Ath-ExpBeta-3.1; Flags: Precursor >gi|29028846|gb|AAO64802.1| At4g17030 [Arabidopsis thaliana] >gi|110736418|dbj|BAF00176.1| Expansin-like protein [Arabidopsis thaliana]	sp|O23547|EXLB1_ARATH	264	5e-70	Expansin-like B1 OS=Arabidopsis thaliana GN=EXLB1 PE=2 SV=2	--	--	--	--	--	--	--	--	--	--	-	-	-
Unigene79002_PFWT_RNA-1	-2.19877	down	4.54e-23	715	361	39.3061	gi|226529403|ref|NP_001152485.1|	169	2e-41	vacuolar sorting receptor 7 [Zea mays] >gi|195656741|gb|ACG47838.1| vacuolar sorting receptor 7 precursor [Zea mays]	sp|Q8L7E3|VSR7_ARATH	160	6e-39	Vacuolar-sorting receptor 7 OS=Arabidopsis thaliana GN=VSR7 PE=2 SV=2	--	--	--	--	--	--	--	--	--	--	-	-	-
Unigene78640_PFWT_RNA-1	-2.19959	down	1.32e-23	696	396	44.294	gi|15237625|ref|NP_198949.1|	90.5	2e-17	potassium channel tetramerisation domain-containing protein [Arabidopsis thaliana] >gi|54606858|gb|AAV34777.1| At5g41330 [Arabidopsis thaliana]	--	--	--	--	--	--	--	--	--	--	--	--	--	--	GO:0030001//metal ion transport	GO:0005488//binding;GO:0005267//potassium channel activity	GO:0005887//integral to plasma membrane
Unigene31944_PFWT_RNA-1	-2.20037	down	8.63e-13	183	58	24.6738	--	--	--	--	--	--	--	--	--	--	--	--	--	--	--	--	--	--	-	-	-
Unigene2288_PFWT_RNA-1	-2.20316	down	1.36e-07	735	103	10.9096	gi|113205348|gb|ABI34354.1|	169	2e-41	Retrotransposon gag protein [Solanum demissum]	sp|P04323|POL3_DROME	90.9	8e-18	Retrovirus-related Pol polyprotein from transposon 17.6 OS=Drosophila melanogaster GN=pol PE=4 SV=1	YIL082w-a_2	62.8	6e-10	COG2801	Transposase and inactivated derivatives	--	--	--	--	--	GO:0006260//DNA replication;GO:0006325//chromatin organization	GO:0046914//transition metal ion binding;GO:0003676//nucleic acid binding;GO:0034061	GO:0044427//chromosomal part;GO:0043231//intracellular membrane-bounded organelle
Unigene33204_PFWT_RNA-1	-2.20316	down	1.36e-07	187	33	13.7383	--	--	--	--	--	--	--	--	--	--	--	--	--	--	--	--	--	--	-	-	-
Unigene63278_PFWT_RNA-1	-2.20646	down	4.69e-64	345	351	79.204	gi|18397866|ref|NP_565376.1|	77.8	4e-14	zinc finger (C3HC4-type RING finger) family protein [Arabidopsis thaliana] >gi|66865916|gb|AAY57592.1| RING finger family protein [Arabidopsis thaliana] >gi|149944335|gb|ABR46210.1| At2g15580 [Arabidopsis thaliana] >gi|222423846|dbj|BAH19888.1| AT2G15580 [Arabidopsis thaliana]	sp|Q566M8|RN150_DANRE	60.8	2e-09	RING finger protein 150 OS=Danio rerio GN=rnf150 PE=2 SV=1	SPAC57A7.09	53.1	1e-07	COG5540	RING-finger-containing ubiquitin ligase	K11982	1e-10	61.2	sbi:SORBI_03g011120	E3 ubiquitin-protein ligase RNF115/126 [EC:6.3.2.19]	-	-	-
Unigene61382_PFWT_RNA-1	-2.20929	down	3.11e-09	326	63	15.0447	gi|145408595|ref|YP_001152219.1|	64.3	4e-10	ORF58f [Pinus koraiensis] >gi|145048844|gb|ABP35460.1| ORF58f [Pinus koraiensis]	sp|Q9PLI5|Y114_CHLMU	55.5	1e-07	Uncharacterized protein TC_0114 OS=Chlamydia muridarum GN=TC_0114 PE=4 SV=2	--	--	--	--	--	--	--	--	--	--	-	-	GO:0009536//plastid
Unigene6255_PFWT_RNA-1	-2.20929	down	3.11e-09	1025	60	4.5571	gi|157042747|gb|ABV02025.1|	439	1e-122	HMG-CoA synthase [Nicotiana langsdorffii x Nicotiana sanderae]	sp|P54873|HMCS_ARATH	378	3e-104	Hydroxymethylglutaryl-CoA synthase OS=Arabidopsis thaliana GN=HMGS PE=2 SV=2	YML126c	140	5e-33	COG3425	3-hydroxy-3-methylglutaryl CoA synthase	K01641	3e-115	411	rcu:RCOM_1683050	hydroxymethylglutaryl-CoA synthase [EC:2.3.3.10]	-	-	-
Unigene54460_PFWT_RNA-1	-2.21008	down	1.21e-17	273	124	35.3605	--	--	--	--	--	--	--	--	--	--	--	--	--	--	--	--	--	--	-	-	-
Unigene177_PFWT_RNA-1	-2.21082	down	8.88e-10	199	39	15.2571	gi|297724679|ref|NP_001174703.1|	72.4	1e-12	Os06g0266000 [Oryza sativa Japonica Group] >gi|255676912|dbj|BAH93431.1| Os06g0266000 [Oryza sativa Japonica Group]	--	--	--	--	--	--	--	--	--	--	--	--	--	--	-	-	-
Unigene19535_PFWT_RNA-1	-2.21082	down	8.88e-10	1072	82	5.955	gi|124359291|gb|ABD28426.2|	68.6	1e-10	RNA-directed DNA polymerase (Reverse transcriptase) [Medicago truncatula]	--	--	--	--	--	--	--	--	--	--	--	--	--	--	-	-	-
Unigene19548_PFWT_RNA-1	-2.21082	down	3.51e-18	1232	184	11.627	gi|18402211|ref|NP_566631.1|	256	4e-67	zinc finger (CCCH-type) family protein [Arabidopsis thaliana] >gi|75274079|sp|Q9LT81.1|C3H39_ARATH RecName: Full=Zinc finger CCCH domain-containing protein 39; Short=AtC3H39 >gi|14335094|gb|AAK59826.1| AT3g19360/MLD14_8 [Arabidopsis thaliana] >gi|19548069|gb|AAL87398.1| AT3g19360/MLD14_8 [Arabidopsis thaliana]	sp|Q9LT81|C3H39_ARATH	256	2e-67	Zinc finger CCCH domain-containing protein 39 OS=Arabidopsis thaliana GN=At3g19360 PE=2 SV=1	SPBC1718.07c	52.4	2e-06	COG5063	CCCH-type Zn-finger protein	--	--	--	--	--	-	-	-
Unigene78500_PFWT_RNA-1	-2.21082	down	3.51e-18	689	171	19.3213	gi|165972256|dbj|BAF99027.1|	265	4e-70	UDP-glucose:sesaminol 2'-O-glucoside-O-glucosyltransferase [Sesamum indicum]	sp|Q8GVE3|FLRT_CITMA	207	4e-53	Flavanone 7-O-glucoside 2''-O-beta-L-rhamnosyltransferase OS=Citrus maxima GN=C12RT1 PE=1 SV=1	mll4188	51.6	1e-06	COG1819	Glycosyl transferases, related to UDP-glucuronosyltransferase	K08237	1e-38	156	ath:AT1G01420	hydroquinone glucosyltransferase [EC:2.4.1.218]	-	GO:0035251//UDP-glucosyltransferase activity	-
Unigene82402_PFWT_RNA-1	-2.21082	down	2.63e-76	951	980	80.2241	gi|11933400|dbj|BAB19757.1|	384	1e-106	nitrate transporter NRT1-2 [Glycine max]	sp|Q9LFB8|PTR5_ARATH	226	2e-58	Peptide transporter PTR5 OS=Arabidopsis thaliana GN=PTR5 PE=2 SV=1	YKR093w	51.6	2e-06	COG3104	Dipeptide/tripeptide permease	K03305	2e-59	226	pop:POPTR_752070	proton-dependent oligopeptide transporter, POT family	-	-	-
Unigene80208_PFWT_RNA-1	-2.21492	down	6.09e-22	779	256	25.5836	gi|124359681|gb|ABD32347.2|	178	6e-44	Uncharacterized Cys-rich domain [Medicago truncatula]	--	--	--	--	--	--	--	--	--	--	--	--	--	--	-	-	-
Unigene162_PFWT_RNA-1	-2.21705	down	4.95e-13	1135	202	13.8553	gi|32479661|emb|CAE01490.1|	280	2e-74	P0041A24.2 [Oryza sativa (japonica cultivar-group)]	--	--	--	--	--	--	--	--	--	--	--	--	--	--	-	-	-
Unigene69375_PFWT_RNA-1	-2.21705	down	1.27e-24	432	537	96.772	gi|114733|sp|P13088.1|AUX22_SOYBN	124	4e-28	RecName: Full=Auxin-induced protein AUX22 >gi|169919|gb|AAA33944.1| auxin-regulated protein (Aux22) [Glycine max]	sp|P13088|AUX22_SOYBN	124	3e-28	Auxin-induced protein AUX22 OS=Glycine max GN=AUX22 PE=2 SV=1	--	--	--	--	--	--	--	--	--	--	-	-	-
Unigene53832_PFWT_RNA-1	-2.21754	down	3.19e-37	269	178	51.5142	gi|297833808|ref|XP_002884786.1|	127	4e-29	reticulon family protein [Arabidopsis lyrata subsp. lyrata] >gi|297330626|gb|EFH61045.1| reticulon family protein [Arabidopsis lyrata subsp. lyrata]	sp|Q9SS37|RTNLH_ARATH	127	2e-29	Reticulon-like protein B8 OS=Arabidopsis thaliana GN=RTNLB8 PE=1 SV=1	--	--	--	--	--	--	--	--	--	--	-	-	GO:0043231//intracellular membrane-bounded organelle
Unigene71583_PFWT_RNA-1	-2.21843	down	4.11e-14	474	188	30.8773	gi|55297521|dbj|BAD68478.1|	115	2e-25	hAT dimerisation domain-containing protein-like [Oryza sativa Japonica Group] >gi|55297571|dbj|BAD68918.1| hAT dimerisation domain-containing protein-like [Oryza sativa Japonica Group]	--	--	--	--	--	--	--	--	--	--	--	--	--	--	-	GO:0005488//binding	-
Unigene1559_PFWT_RNA-1	-2.21986	down	1.92e-29	1989	444	17.3783	gi|15239186|ref|NP_201390.1|	488	1e-136	ACR1 (ACT Domain Repeat 1); amino acid binding [Arabidopsis thaliana] >gi|9759573|dbj|BAB11136.1| uridylyl transferases-like [Arabidopsis thaliana] >gi|22138094|gb|AAM93427.1| ACR1 [Arabidopsis thaliana]	sp|Q8RQD1|GLND_AZOBR	56.2	8e-07	[Protein-PII] uridylyltransferase OS=Azospirillum brasilense GN=glnD PE=3 SV=1	SMc01124	55.8	3e-07	COG2844	UTP:GlnB (protein PII) uridylyltransferase	--	--	--	--	--	-	-	-
Unigene80320_PFWT_RNA-1	-2.2205	down	1.32e-74	787	1462	144.621	--	--	--	--	--	--	--	--	--	--	--	--	--	--	--	--	--	--	-	-	-
Unigene74697_PFWT_RNA-1	-2.22071	down	5.43e-61	550	1108	156.833	gi|297850356|ref|XP_002893059.1|	189	1e-47	wound-responsive family protein [Arabidopsis lyrata subsp. lyrata] >gi|297338901|gb|EFH69318.1| wound-responsive family protein [Arabidopsis lyrata subsp. lyrata]	--	--	--	--	--	--	--	--	--	--	--	--	--	--	-	-	-
Unigene42368_PFWT_RNA-1	-2.2232	down	8.97e-94	216	635	228.865	gi|31074969|gb|AAP42136.1|	152	1e-36	erg-1 [Solanum tuberosum]	--	--	--	--	--	--	--	--	--	--	--	--	--	--	-	-	GO:0005618//cell wall
Unigene80288_PFWT_RNA-1	-2.22348	down	1.42e-20	784	332	32.9671	gi|17066703|gb|AAL35364.1|AF442386_1	342	3e-93	peroxidase [Capsicum annuum]	sp|Q9XIV8|PERN1_TOBAC	336	1e-91	Peroxidase N1 OS=Nicotiana tabacum GN=poxN1 PE=1 SV=1	--	--	--	--	--	K00430	4e-63	238	ath:AT2G41480	peroxidase [EC:1.11.1.7]	-	-	-
Unigene71534_PFWT_RNA-1	-2.226	down	5.23e-27	473	332	54.6432	gi|18000066|gb|AAL54884.1|AF092913_1	268	2e-71	cytochrome P450-dependent fatty acid hydroxylase [Nicotiana tabacum]	sp|O81117|C94A1_VICSA	238	9e-63	Cytochrome P450 94A1 OS=Vicia sativa GN=CYP94A1 PE=2 SV=2	AGc2890	66.6	2e-11	COG2124	Cytochrome P450	K00517	4e-32	133	ath:AT3G56630	[EC:1.14.-.-]	GO:0008152//metabolic process	GO:0005506//iron ion binding;GO:0016712//oxidoreductase activity, acting on paired donors, with incorporation or reduction of molecular oxygen, reduced flavin or flavoprotein as one donor, and incorporation of one atom of oxygen	GO:0031090//organelle membrane;GO:0043231//intracellular membrane-bounded organelle;GO:0031224//intrinsic to membrane
Unigene10879_PFWT_RNA-1	-2.23354	down	4.5e-05	960	62	5.0278	gi|66792640|gb|AAY56422.1|	142	6e-33	At4g22860 [Arabidopsis thaliana]	--	--	--	--	--	--	--	--	--	--	--	--	--	--	-	-	-
Unigene11993_PFWT_RNA-1	-2.23354	down	0.00226372	209	17	6.3323	--	--	--	--	--	--	--	--	--	--	--	--	--	--	--	--	--	--	-	-	-
Unigene15137_PFWT_RNA-1	-2.23354	down	3.47e-06	878	86	7.6254	gi|217426798|gb|ACK44506.1|	343	1e-102	AT5G10190-like protein [Arabidopsis arenosa]	sp|P0A0J6|NORA_STAAW	63.2	2e-09	Quinolone resistance protein norA OS=Staphylococcus aureus (strain MW2) GN=norA PE=3 SV=1	PH0367	93.2	5e-19	COG0477	Permeases of the major facilitator superfamily	K08193	2e-06	49.7	cme:CMP354C	MFS transporter, ACS family, solute carrier family 17 (sodium-dependent inorganic phosphate cotransporter), other	-	-	-
Unigene16382_PFWT_RNA-1	-2.23354	down	0.00226372	475	39	6.3919	gi|34850945|dbj|BAC87845.1|	84	6e-16	leucine-rich repeat receptor-like protein kinase 1 [Populus nigra]	sp|Q8VZG8|Y4885_ARATH	76.3	8e-14	Probable LRR receptor-like serine/threonine-protein kinase At4g08850 OS=Arabidopsis thaliana GN=At4g08850 PE=1 SV=3	--	--	--	--	--	K13415	3e-11	64.7	sbi:SORBI_03g012040	protein brassinosteroid insensitive 1 [EC:2.7.10.1 2.7.11.1]	-	-	-
Unigene17198_PFWT_RNA-1	-2.23354	down	0.000604192	702	44	4.8795	gi|115445821|ref|NP_001046690.1|	216	2e-72	Os02g0321900 [Oryza sativa Japonica Group] >gi|113536221|dbj|BAF08604.1| Os02g0321900 [Oryza sativa Japonica Group]	sp|Q963B6|RL10A_SPOFR	256	1e-89	60S ribosomal protein L10a OS=Spodoptera frugiperda GN=RpL10A PE=2 SV=1	SPCC1183.08c	200	1e-66	COG0081	Ribosomal protein L1	K02865	1e-73	216	osa:4329171	large subunit ribosomal protein L10Ae	-	-	-
Unigene18380_PFWT_RNA-1	-2.23354	down	4.5e-05	834	116	10.8281	gi|300120130|emb|CBK19684.2|	52.4	7e-06	unnamed protein product [Blastocystis hominis]	sp|Q8STA9|Y5G8_ENCCU	54.7	8e-07	UPF0329 protein ECU05_1680/ECU11_0050 OS=Encephalitozoon cuniculi GN=ECU05_1680 PE=3 SV=1	--	--	--	--	--	--	--	--	--	--	-	-	-
Unigene18658_PFWT_RNA-1	-2.23354	down	1.25e-05	437	42	7.4822	gi|6633839|gb|AAF19698.1|AC008047_5	79	1e-19	F2K11.21 [Arabidopsis thaliana]	--	--	--	--	--	--	--	--	--	--	--	--	--	--	-	-	-
Unigene19181_PFWT_RNA-1	-2.23354	down	3.47e-06	517	73	10.9924	gi|54606709|dbj|BAD66732.1|	87.8	6e-17	orf147a [Beta vulgaris subsp. vulgaris] >gi|54606753|dbj|BAD66776.1| orf147a [Beta vulgaris subsp. vulgaris]	--	--	--	--	--	--	--	--	--	--	--	--	--	--	-	-	-
Unigene19891_PFWT_RNA-1	-2.23354	down	0.000604192	632	31	3.8186	gi|10764852|gb|AAG22832.1|AC007508_5	160	8e-39	F1K23.9 [Arabidopsis thaliana]	sp|Q3E6Y3|Y1869_ARATH	148	2e-35	Uncharacterized protein At1g28695 OS=Arabidopsis thaliana GN=At1g28695 PE=2 SV=1	--	--	--	--	--	--	--	--	--	--	-	-	GO:0031410//cytoplasmic vesicle
Unigene20451_PFWT_RNA-1	-2.23354	down	9.73e-07	821	58	5.4998	gi|18405401|ref|NP_565933.1|	268	6e-71	LBD15 (LOB DOMAIN-CONTAINING PROTEIN 15) [Arabidopsis thaliana] >gi|29427824|sp|Q8L5T5.2|LBD15_ARATH RecName: Full=LOB domain-containing protein 15; AltName: Full=ASYMMETRIC LEAVES 2-like protein 11; Short=AS2-like protein 11 >gi|17227160|gb|AAL38034.1|AF447889_1 LOB DOMAIN 15 [Arabidopsis thaliana] >gi|2651309|gb|AAB87589.1| expressed protein [Arabidopsis thaliana] >gi|91806339|gb|ABE65897.1| LO…	sp|Q8L5T5|LBD15_ARATH	268	3e-71	LOB domain-containing protein 15 OS=Arabidopsis thaliana GN=LBD15 PE=2 SV=2	--	--	--	--	--	K01955	9e-32	134	vvi:100262205	carbamoyl-phosphate synthase large subunit [EC:6.3.5.5]	-	-	-
Unigene2475_PFWT_RNA-1	-2.23354	down	0.000604192	181	11	4.7312	gi|206203760|gb|ACI05891.1|	81.3	3e-15	kinase-like protein pac.x.5.1 [Platanus x acerifolia]	sp|C0LGP4|Y3475_ARATH	70.1	4e-12	Probable LRR receptor-like serine/threonine-protein kinase At3g47570 OS=Arabidopsis thaliana GN=At3g47570 PE=1 SV=1	SA1063_1	47.8	5e-06	COG0515	Serine/threonine protein kinase	K13420	4e-13	69.7	ath:AT5G46330	LRR receptor-like serine/threonine-protein kinase FLS2 [EC:2.7.11.1]	GO:0006464//protein modification process	GO:0004672//protein kinase activity;GO:0032559//adenyl ribonucleotide binding	GO:0031224//intrinsic to membrane
Unigene25666_PFWT_RNA-1	-2.23354	down	2.19e-08	161	31	14.9898	--	--	--	--	--	--	--	--	--	--	--	--	--	--	--	--	--	--	-	-	-
Unigene27540_PFWT_RNA-1	-2.23354	down	0.00226372	168	14	6.4875	--	--	--	--	--	--	--	--	--	--	--	--	--	--	--	--	--	--	-	-	-
Unigene3014_PFWT_RNA-1	-2.23354	down	0.00226372	453	40	6.8742	gi|224111950|ref|XP_002316033.1|	120	5e-27	GRAS family transcription factor [Populus trichocarpa] >gi|222865073|gb|EEF02204.1| GRAS family transcription factor [Populus trichocarpa]	sp|Q5NE24|NSP2_MEDTR	53.5	5e-07	Nodulation-signaling pathway 2 protein OS=Medicago truncatula GN=NSP2 PE=1 SV=1	--	--	--	--	--	--	--	--	--	--	-	-	-
Unigene3158_PFWT_RNA-1	-2.23354	down	0.000604192	209	6	2.2349	gi|15221304|ref|NP_177599.1|	38.5	9e-07	pentatricopeptide (PPR) repeat-containing protein [Arabidopsis thaliana] >gi|75169837|sp|Q9CA56.1|PP121_ARATH RecName: Full=Pentatricopeptide repeat-containing protein At1g74600, chloroplastic; Flags: Precursor	sp|Q9CA56|PP121_ARATH	38.5	5e-07	Pentatricopeptide repeat-containing protein At1g74600, chloroplastic OS=Arabidopsis thaliana GN=PCMP-E69 PE=2 SV=1	--	--	--	--	--	--	--	--	--	--	-	-	-
Unigene35840_PFWT_RNA-1	-2.23354	down	1.21e-25	195	154	61.4816	gi|288225724|gb|ADC44439.1|	137	3e-32	gamma-tocopherol methyltransferase [Solanum lycopersicum var. cerasiforme] >gi|290795717|gb|ADD64697.1| gamma-tocopherol methyltransferase [Solanum melongena]	sp|Q9ZSK1|GTOMC_ARATH	108	1e-23	Tocopherol O-methyltransferase, chloroplastic OS=Arabidopsis thaliana GN=G-TMT PE=2 SV=2	sll0418	66.2	1e-11	COG0500	SAM-dependent methyltransferases	K05928	7e-25	108	ath:AT1G64970	tocopherol O-methyltransferase [EC:2.1.1.95]	-	GO:0008171//O-methyltransferase activity	-
Unigene38349_PFWT_RNA-1	-2.23354	down	4.5e-05	202	16	6.1663	--	--	--	--	--	--	--	--	--	--	--	--	--	--	--	--	--	--	-	-	-
Unigene38779_PFWT_RNA-1	-2.23354	down	1.25e-05	203	21	8.0535	--	--	--	--	--	--	--	--	--	--	--	--	--	--	--	--	--	--	-	-	-
Unigene42834_PFWT_RNA-1	-2.23354	down	4.5e-05	218	33	11.7847	gi|115445085|ref|NP_001046322.1|	109	1e-23	Os02g0221500 [Oryza sativa Japonica Group] >gi|113535853|dbj|BAF08236.1| Os02g0221500 [Oryza sativa Japonica Group]	sp|O94432|YHKF_SCHPO	84.7	2e-16	Uncharacterized RNA-binding protein C660.15 OS=Schizosaccharomyces pombe GN=SPBC660.15 PE=2 SV=1	TP0356	54.7	4e-08	COG0724	RNA-binding proteins (RRM domain)	K12741	7e-26	112	rcu:RCOM_0655610	heterogeneous nuclear ribonucleoprotein A1/A3	-	GO:0003676//nucleic acid binding	-
Unigene46049_PFWT_RNA-1	-2.23354	down	0.000604192	232	42	14.0936	--	--	--	--	--	--	--	--	--	--	--	--	--	--	--	--	--	--	-	-	-
Unigene47459_PFWT_RNA-1	-2.23354	down	7.43e-29	239	267	86.9706	gi|56562175|emb|CAH60890.1|	101	2e-21	carbonic anhydrase [Solanum lycopersicum]	sp|P27141|CAHC_TOBAC	92	1e-18	Carbonic anhydrase, chloroplastic OS=Nicotiana tabacum PE=2 SV=1	--	--	--	--	--	K01673	3e-18	86.7	rcu:RCOM_0528440	carbonic anhydrase [EC:4.2.1.1]	-	-	-
Unigene48109_PFWT_RNA-1	-2.23354	down	0.00226372	241	0	0	--	--	--	--	--	--	--	--	--	--	--	--	--	--	--	--	--	--	-	-	-
Unigene48477_PFWT_RNA-1	-2.23354	down	4.5e-05	243	8	2.563	--	--	--	--	--	--	--	--	--	--	--	--	--	--	--	--	--	--	-	-	-
Unigene4938_PFWT_RNA-1	-2.23354	down	0.00226372	567	29	3.9818	gi|255561881|ref|XP_002521949.1|	57	1e-07	conserved hypothetical protein [Ricinus communis] >gi|223538753|gb|EEF40353.1| conserved hypothetical protein [Ricinus communis]	--	--	--	--	--	--	--	--	--	--	--	--	--	--	-	-	-
Unigene49680_PFWT_RNA-1	-2.23354	down	2.35e-14	248	233	73.1415	--	--	--	--	--	--	--	--	--	--	--	--	--	--	--	--	--	--	-	-	-
Unigene50273_PFWT_RNA-1	-2.23354	down	0.000604192	251	23	7.1337	gi|3219787|sp|Q96449.1|DMC1_SOYBN	160	3e-39	RecName: Full=Meiotic recombination protein DMC1 homolog >gi|1518157|gb|AAB07025.1| RecA/Rad51/DMC1-like protein [Glycine max]	sp|Q96449|DMC1_SOYBN	160	2e-39	Meiotic recombination protein DMC1 homolog OS=Glycine max PE=2 SV=1	YER179w	103	8e-23	COG0468	RecA/RadA recombinase	K10872	7e-41	161	vvi:100254575	meiotic recombination protein DMC1	GO:0000730//DNA recombinase assembly;GO:0022403	GO:0042623//ATPase activity, coupled;GO:0003677//DNA binding;GO:0032559//adenyl ribonucleotide binding	GO:0043231//intracellular membrane-bounded organelle
Unigene5176_PFWT_RNA-1	-2.23354	down	1.25e-05	265	45	13.2198	gi|2739279|emb|CAA11153.1|	135	1e-31	short chain alcohol dehydrogenase [Nicotiana tabacum] >gi|2791348|emb|CAA11154.1| short chain alcohol dehydrogenase [Nicotiana tabacum]	sp|Q7FAE1|MOMAS_ORYSJ	80.1	4e-15	Momilactone A synthase OS=Oryza sativa subsp. japonica GN=Os04g0179200 PE=2 SV=1	DR1467	47.8	5e-06	COG1028	Dehydrogenases with different specificities (related to short-chain alcohol dehydrogenases)	K09841	7e-20	92	osa:4334535	xanthoxin dehydrogenase [EC:1.1.1.288]	GO:0008152//metabolic process	GO:0016491//oxidoreductase activity	-
Unigene5233_PFWT_RNA-1	-2.23354	down	0.00226372	535	82	11.9322	gi|85068656|gb|ABC69408.1|	226	1e-58	CYP71AT2v1 [Nicotiana tabacum]	sp|Q9LIP4|C71BX_ARATH	156	8e-38	Cytochrome P450 71B36 OS=Arabidopsis thaliana GN=CYP71B36 PE=2 SV=1	--	--	--	--	--	K00517	8e-39	156	ath:AT3G26320	[EC:1.14.-.-]	GO:0008152//metabolic process	GO:0004497//monooxygenase activity;GO:0005506//iron ion binding	-
Unigene55128_PFWT_RNA-1	-2.23354	down	1.25e-05	277	108	30.3531	--	--	--	--	--	--	--	--	--	--	--	--	--	--	--	--	--	--	-	-	-
Unigene60081_PFWT_RNA-1	-2.23354	down	0.00226372	314	31	7.6858	--	--	--	--	--	--	--	--	--	--	--	--	--	--	--	--	--	--	-	-	-
Unigene61121_PFWT_RNA-1	-2.23354	down	2.74e-07	323	24	5.7845	gi|156891141|gb|ABU96708.1|	148	2e-35	glutaredoxin [Solanum tuberosum]	sp|O82255|GRC13_ARATH	132	9e-31	Glutaredoxin-C13 OS=Arabidopsis thaliana GN=GRXC13 PE=2 SV=1	SPAC4F10.20	49.7	1e-06	COG0695	Glutaredoxin and related proteins	K03676	3e-11	63.5	ppp:PHYPADRAFT_38805	glutaredoxin 3	GO:0019725//cellular homeostasis	GO:0015036//disulfide oxidoreductase activity	GO:0044464//cell part
Unigene61396_PFWT_RNA-1	-2.23354	down	0.00226372	326	21	5.0149	--	--	--	--	--	--	--	--	--	--	--	--	--	--	--	--	--	--	-	-	-
Unigene6224_PFWT_RNA-1	-2.23354	down	0.000604192	813	58	5.5539	gi|116310289|emb|CAH67307.1|	297	1e-79	OSIGBa0106G07.3 [Oryza sativa (indica cultivar-group)]	sp|C0LGG8|Y5343_ARATH	175	3e-43	Probable LRR receptor-like serine/threonine-protein kinase At1g53430 OS=Arabidopsis thaliana GN=At1g53430 PE=1 SV=1	CAC1728_1	65.9	8e-11	COG0515	Serine/threonine protein kinase	K13418	3e-39	158	ath:AT1G71830	somatic embryogenesis receptor kinase 1 [EC:2.7.10.1 2.7.11.1]	-	-	-
Unigene62384_PFWT_RNA-1	-2.23354	down	2.74e-07	336	104	24.0965	gi|297820344|ref|XP_002878055.1|	176	7e-44	oxidoreductase [Arabidopsis lyrata subsp. lyrata] >gi|297323893|gb|EFH54314.1| oxidoreductase [Arabidopsis lyrata subsp. lyrata]	sp|Q9S818|FL3H_ARATH	104	1e-22	Naringenin,2-oxoglutarate 3-dioxygenase OS=Arabidopsis thaliana GN=F3H PE=1 SV=1	PA4191	52	3e-07	COG3491	Isopenicillin N synthase and related dioxygenases	K00475	1e-23	104	ath:AT3G51240	naringenin 3-dioxygenase [EC:1.14.11.9]	GO:0008152//metabolic process	GO:0046914//transition metal ion binding;GO:0016706//oxidoreductase activity, acting on paired donors, with incorporation or reduction of molecular oxygen, 2-oxoglutarate as one donor, and incorporation of one atom each of oxygen into both donors;GO:0016701//oxidoreductase activity, acting on single donors with incorporation of molecular oxygen	-
Unigene62595_PFWT_RNA-1	-2.23354	down	0.00226372	338	14	3.2246	gi|113205319|gb|AAT38756.2|	85.5	2e-16	Putative methyltransferase family protein [Solanum demissum]	--	--	--	--	--	--	--	--	--	--	--	--	--	--	-	GO:0003676//nucleic acid binding;GO:0016740//transferase activity	-
Unigene63454_PFWT_RNA-1	-2.23354	down	0.00226372	347	26	5.8332	gi|255578110|ref|XP_002529925.1|	62	2e-09	conserved hypothetical protein [Ricinus communis] >gi|223530602|gb|EEF32479.1| conserved hypothetical protein [Ricinus communis]	--	--	--	--	--	--	--	--	--	--	--	--	--	--	-	-	-
Unigene63953_PFWT_RNA-1	-2.23354	down	9.68e-20	354	395	86.8667	gi|454265|emb|CAA50549.1|	138	2e-32	FBP3 [Petunia x hybrida]	sp|Q07474|MADS2_PETHY	138	9e-33	Floral homeotic protein PMADS 2 OS=Petunia hybrida GN=PMADS2 PE=2 SV=1	YPL089c	65.9	2e-11	COG5068	Regulator of arginine metabolism and related MADS box-containing transcription factors	K09264	5e-27	115	ath:AT5G20240	MADS-box transcription factor, plant	-	-	-
Unigene64038_PFWT_RNA-1	-2.23354	down	0.000604192	355	36	7.8947	gi|15450755|gb|AAK96649.1|	117	5e-26	T5E21.14/T5E21.14 [Arabidopsis thaliana] >gi|20334722|gb|AAM16222.1| At1g14670/T5E21.14 [Arabidopsis thaliana]	sp|Q5R8F1|TM9S1_PONAB	80.1	4e-15	Transmembrane 9 superfamily member 1 OS=Pongo abelii GN=TM9SF1 PE=2 SV=1	--	--	--	--	--	--	--	--	--	--	-	-	-
Unigene64402_PFWT_RNA-1	-2.23354	down	0.00226372	360	21	4.5413	--	--	--	--	--	--	--	--	--	--	--	--	--	--	--	--	--	--	-	-	-
Unigene64447_PFWT_RNA-1	-2.23354	down	0.000163905	360	40	8.65	gi|225441575|ref|XP_002276712.1|	55.1	2e-07	PREDICTED: hypothetical protein [Vitis vinifera]	--	--	--	--	--	--	--	--	--	--	--	--	--	--	-	-	-
Unigene64966_PFWT_RNA-1	-2.23354	down	4.5e-05	367	46	9.7578	--	--	--	--	--	--	--	--	--	--	--	--	--	--	--	--	--	--	-	-	-
Unigene67779_PFWT_RNA-1	-2.23354	down	7.74e-08	406	59	11.3132	gi|115449513|ref|NP_001048484.1|	113	7e-25	Os02g0813300 [Oryza sativa Japonica Group] >gi|47847859|dbj|BAD21652.1| F-box family protein-like [Oryza sativa Japonica Group] >gi|47848539|dbj|BAD22391.1| F-box family protein-like [Oryza sativa Japonica Group] >gi|113538015|dbj|BAF10398.1| Os02g0813300 [Oryza sativa Japonica Group]	sp|Q9ZVQ6|P2B10_ARATH	106	4e-23	F-box protein PP2-B10 OS=Arabidopsis thaliana GN=PP2B10 PE=1 SV=1	--	--	--	--	--	--	--	--	--	--	-	-	-
Unigene68261_PFWT_RNA-1	-2.23354	down	4.5e-05	414	36	6.7696	--	--	--	--	--	--	--	--	--	--	--	--	--	--	--	--	--	--	-	-	-
Unigene70983_PFWT_RNA-1	-2.23354	down	0.00226372	462	15	2.5276	gi|297814005|ref|XP_002874886.1|	130	6e-30	oxidoreductase [Arabidopsis lyrata subsp. lyrata] >gi|297320723|gb|EFH51145.1| oxidoreductase [Arabidopsis lyrata subsp. lyrata]	--	--	--	--	--	--	--	--	--	--	--	--	--	--	-	GO:0003824//catalytic activity	-
Unigene71774_PFWT_RNA-1	-2.23354	down	0.000604192	478	57	9.2834	gi|115187353|gb|ABI84248.1|	100	7e-21	syringolide-induced protein 14-1-1 [Arachis hypogaea]	sp|Q9SGS5|Y1607_ARATH	88.6	2e-17	Uncharacterized protein At1g76070 OS=Arabidopsis thaliana GN=At1g76070 PE=1 SV=1	--	--	--	--	--	--	--	--	--	--	-	-	GO:0016020//membrane
Unigene75511_PFWT_RNA-1	-2.23354	down	0.000604192	574	64	8.6802	gi|158442660|gb|ABW38780.1|	317	7e-86	dehiscence polygalacturonase [Solanum lycopersicum]	sp|P35336|PGLR_ACTDE	310	5e-84	Polygalacturonase OS=Actinidia deliciosa PE=2 SV=1	YJR153w	79	5e-15	COG5434	Endopolygalacturonase	K01184	1e-47	185	ath:AT5G14650	polygalacturonase [EC:3.2.1.15]	-	-	-
Unigene75592_PFWT_RNA-1	-2.23354	down	0.00226372	577	38	5.127	--	--	--	--	--	--	--	--	--	--	--	--	--	--	--	--	--	--	-	-	-
Unigene76320_PFWT_RNA-1	-2.23354	down	4.15e-11	603	235	30.3396	gi|15450826|gb|AAK96684.1|	155	2e-37	Unknown protein [Arabidopsis thaliana] >gi|88196723|gb|ABD43004.1| At5g42570 [Arabidopsis thaliana]	--	--	--	--	--	--	--	--	--	--	--	--	--	--	-	-	-
Unigene76473_PFWT_RNA-1	-2.23354	down	0.000604192	608	31	3.9693	--	--	--	--	--	--	--	--	--	--	--	--	--	--	--	--	--	--	-	-	-
Unigene78224_PFWT_RNA-1	-2.23354	down	4.5e-05	676	80	9.213	gi|15229534|ref|NP_189029.1|	303	9e-82	permease-related [Arabidopsis thaliana]	sp|Q5RDB8|NIPA3_PONAB	213	1e-54	Magnesium transporter NIPA3 OS=Pongo abelii GN=NIPAL1 PE=2 SV=1	--	--	--	--	--	--	--	--	--	--	-	-	GO:0016020//membrane
Unigene78264_PFWT_RNA-1	-2.23354	down	0.000604192	678	57	6.5449	gi|297825391|ref|XP_002880578.1|	228	6e-59	kinase [Arabidopsis lyrata subsp. lyrata] >gi|297326417|gb|EFH56837.1| kinase [Arabidopsis lyrata subsp. lyrata]	sp|Q9SW11|PUB35_ARATH	63.9	9e-10	U-box domain-containing protein 35 OS=Arabidopsis thaliana GN=PUB35 PE=1 SV=2	--	--	--	--	--	--	--	--	--	--	-	GO:0004672//protein kinase activity	-
Unigene79180_PFWT_RNA-1	-2.23354	down	0.000163905	724	37	3.9785	gi|42571383|ref|NP_973782.1|	121	7e-27	disease resistance-responsive family protein [Arabidopsis thaliana] >gi|8439894|gb|AAF75080.1|AC007583_16 Contains similarity to disease resistance response protein from Pisum sativum gb|M18250. EST gb|F13940 comes from this gene [Arabidopsis thaliana]	--	--	--	--	--	--	--	--	--	--	--	--	--	--	-	-	-
Unigene81104_PFWT_RNA-1	-2.23354	down	5.66e-16	844	295	27.2106	gi|37572447|dbj|BAC98493.1|	316	2e-85	AG-motif binding protein-3 [Nicotiana tabacum]	sp|O49743|GATA4_ARATH	204	5e-52	GATA transcription factor 4 OS=Arabidopsis thaliana GN=GATA4 PE=2 SV=1	YMR136w	59.3	8e-09	COG5641	GATA Zn-finger-containing transcription factor	--	--	--	--	--	-	-	-
Unigene8370_PFWT_RNA-1	-2.23354	down	0.000604192	582	68	9.0959	--	--	--	--	--	--	--	--	--	--	--	--	--	--	--	--	--	--	-	-	-
Unigene4967_PFWT_RNA-1	-2.23629	down	8.68e-72	590	530	69.9332	gi|166865124|gb|ABZ01817.1|	56.6	1e-16	cinnamyl alcohol dehydrogenase [Gossypium hirsutum]	sp|P42495|CADH1_ARACO	54.7	2e-16	Probable cinnamyl alcohol dehydrogenase 1 OS=Aralia cordata GN=CAD1 PE=2 SV=1	--	--	--	--	--	K00083	4e-14	48.9	ath:AT4G34230	cinnamyl-alcohol dehydrogenase [EC:1.1.1.195]	-	-	-
Unigene77494_PFWT_RNA-1	-2.23925	down	1.62e-35	646	295	35.5508	gi|209954713|dbj|BAG80547.1|	384	1e-106	glycosyltransferase [Lycium barbarum]	sp|Q9SK82|COGT2_ARATH	268	2e-71	Cytokinin-O-glucosyltransferase 2 OS=Arabidopsis thaliana GN=UGT85A1 PE=1 SV=1	--	--	--	--	--	K13030	2e-54	208	sbi:SORBI_01g001220	cyanohydrin beta-glucosyltransferase [EC:2.4.1.85]	-	GO:0035251//UDP-glucosyltransferase activity	-
Unigene19909_PFWT_RNA-1	-2.24443	down	3.24e-55	1497	636	33.0746	gi|284504574|gb|ADB90477.1|	721	0	pectate lyase [Gossypium hirsutum]	sp|Q9C5M8|PEL18_ARATH	692	0	Probable pectate lyase 18 OS=Arabidopsis thaliana GN=At4g24780 PE=2 SV=2	BH0698	81.6	3e-15	COG3866	Pectate lyase	K01728	7e-180	627	ath:AT3G27400	pectate lyase [EC:4.2.2.2]	-	GO:0016837//carbon-oxygen lyase activity, acting on polysaccharides	GO:0044464//cell part
Unigene61717_PFWT_RNA-1	-2.25146	down	1.95e-12	330	133	31.376	gi|114053449|gb|AAT40539.2|	213	4e-55	Leucine Rich Repeat family protein [Solanum demissum]	sp|C0LGQ5|GSO1_ARATH	177	2e-44	LRR receptor-like serine/threonine-protein kinase GSO1 OS=Arabidopsis thaliana GN=GSO1 PE=2 SV=1	ECU01g0630	49.7	1e-06	COG0515	Serine/threonine protein kinase	K00924	4e-25	109	ath:AT1G75820	[EC:2.7.1.-]	GO:0009888//tissue development;GO:0048229//gametophyte development;GO:0007167//enzyme linked receptor protein signaling pathway;GO:0006464//protein modification process	GO:0004672//protein kinase activity;GO:0004871//signal transducer activity;GO:0016628//oxidoreductase activity, acting on the CH-CH group of donors, NAD or NADP as acceptor;GO:0032559//adenyl ribonucleotide binding	GO:0031224//intrinsic to membrane;GO:0031410//cytoplasmic vesicle
Unigene80764_PFWT_RNA-1	-2.2524	down	6.78e-12	819	126	11.9769	gi|9759133|dbj|BAB09618.1|	90.1	3e-17	protein kinase-like protein [Arabidopsis thaliana]	sp|Q9LQQ8|RLCK7_ARATH	60.1	2e-08	Probable serine/threonine-protein kinase RLCKVII OS=Arabidopsis thaliana GN=At1g07870 PE=2 SV=1	--	--	--	--	--	K13430	2e-08	56.6	ath:AT5G13160	serine/threonine-protein kinase PBS1 [EC:2.7.11.1]	-	GO:0004672//protein kinase activity	-
Unigene68032_PFWT_RNA-1	-2.25298	down	3.57e-72	410	798	151.523	gi|255570142|ref|XP_002526033.1|	58.2	3e-08	conserved hypothetical protein [Ricinus communis] >gi|223534680|gb|EEF36373.1| conserved hypothetical protein [Ricinus communis]	--	--	--	--	--	--	--	--	--	--	--	--	--	--	-	-	-
Unigene2844_PFWT_RNA-1	-2.25344	down	2.36e-11	473	74	12.1795	gi|21592769|gb|AAM64718.1|	167	3e-41	BCS1 protein-like protein [Arabidopsis thaliana]	sp|Q9P6Q3|BCS1_SCHPO	53.9	4e-07	Probable mitochondrial chaperone bcs1 OS=Schizosaccharomyces pombe GN=SPAC644.07 PE=2 SV=1	SPAC644.07	53.9	1e-07	COG0465	ATP-dependent Zn proteases	K08900	2e-44	174	rcu:RCOM_0534830	mitochondrial chaperone BCS1	-	GO:0017111//nucleoside-triphosphatase activity;GO:0032559//adenyl ribonucleotide binding	GO:0043231//intracellular membrane-bounded organelle
Unigene6259_PFWT_RNA-1	-2.2546	down	8.24e-11	1672	105	4.8889	gi|30685543|ref|NP_173224.2|	266	6e-95	phosphoinositide binding [Arabidopsis thaliana] >gi|34098829|gb|AAQ56797.1| At1g17820 [Arabidopsis thaliana]	sp|O94464|YBR6_SCHPO	67.8	2e-10	Uncharacterized protein C23G7.06c OS=Schizosaccharomyces pombe GN=SPBC23G7.06c PE=1 SV=2	--	--	--	--	--	--	--	--	--	--	-	-	-
Unigene80083_PFWT_RNA-1	-2.25738	down	1.01e-09	772	131	13.2103	gi|15235683|ref|NP_195487.1|	135	5e-31	AtbZIP7 (Arabidopsis thaliana basic leucine-zipper 7); DNA binding / transcription factor >gi|4490718|emb|CAB38921.1| bZIP transcription factor-like protein [Arabidopsis thaliana] >gi|7270756|emb|CAB80438.1| bZIP transcription factor-like protein [Arabidopsis thaliana]	sp|Q99090|CPRF2_PETCR	70.9	9e-12	Light-inducible protein CPRF2 OS=Petroselinum crispum GN=CPRF2 PE=2 SV=2	--	--	--	--	--	K04371	3e-15	79	vvi:100254083	extracellular signal-regulated kinase 1/2 [EC:2.7.11.24]	-	-	-
Unigene50852_PFWT_RNA-1	-2.25907	down	3.54e-09	253	393	120.929	--	--	--	--	--	--	--	--	--	--	--	--	--	--	--	--	--	--	-	-	-
Unigene22885_PFWT_RNA-1	-2.2605	down	6.76e-31	152	217	111.141	gi|297830676|ref|XP_002883220.1|	62.8	1e-09	binding protein [Arabidopsis lyrata subsp. lyrata] >gi|297329060|gb|EFH59479.1| binding protein [Arabidopsis lyrata subsp. lyrata]	--	--	--	--	--	--	--	--	--	--	--	--	--	--	-	-	-
Unigene83060_PFWT_RNA-1	-2.26218	down	5.41e-105	1021	1105	84.255	gi|547684|sp|P36182.1|HSP82_TOBAC	496	1e-139	RecName: Full=Heat shock protein 82 >gi|19880|emb|CAA44877.1| heat shock protein 82 [Nicotiana tabacum]	sp|P36182|HSP82_TOBAC	496	1e-139	Heat shock protein 82 (Fragment) OS=Nicotiana tabacum GN=HSP82 PE=2 SV=1	SPAC926.04c	313	2e-85	COG0326	Molecular chaperone, HSP90 family	K04079	4e-138	487	rcu:RCOM_1582180	molecular chaperone HtpG	-	-	-
Unigene913_PFWT_RNA-1	-2.26233	down	5.95e-36	1350	416	23.9894	gi|38566688|gb|AAR24234.1|	424	1e-117	At5g62960 [Arabidopsis thaliana] >gi|38604058|gb|AAR24772.1| At5g62960 [Arabidopsis thaliana]	--	--	--	--	--	--	--	--	--	--	--	--	--	--	-	-	-
Unigene3011_PFWT_RNA-1	-2.26596	down	1.55e-07	173	29	13.05	--	--	--	--	--	--	--	--	--	--	--	--	--	--	--	--	--	--	-	-	-
Unigene42414_PFWT_RNA-1	-2.26596	down	9.18e-14	216	99	35.6813	gi|115441845|ref|NP_001045202.1|	110	6e-24	Os01g0917500 [Oryza sativa Japonica Group] >gi|113534733|dbj|BAF07116.1| Os01g0917500 [Oryza sativa Japonica Group]	sp|Q9LYN8|EXS_ARATH	87.8	2e-17	Leucine-rich repeat receptor protein kinase EXS OS=Arabidopsis thaliana GN=EXS PE=1 SV=1	--	--	--	--	--	K13415	1e-13	71.6	vvi:100252647	protein brassinosteroid insensitive 1 [EC:2.7.10.1 2.7.11.1]	GO:0009553//embryo sac development;GO:0009555//pollen development;GO:0001708//cell fate specification;GO:0003006//reproductive developmental process;GO:0006464//protein modification process	GO:0004674//protein serine/threonine kinase activity;GO:0004871//signal transducer activity;GO:0016491//oxidoreductase activity;GO:0016787//hydrolase activity;GO:0032559//adenyl ribonucleotide binding	GO:0031224//intrinsic to membrane;GO:0031410//cytoplasmic vesicle
Unigene47910_PFWT_RNA-1	-2.26596	down	9.18e-14	241	272	87.864	--	--	--	--	--	--	--	--	--	--	--	--	--	--	--	--	--	--	-	-	-
Unigene54132_PFWT_RNA-1	-2.26596	down	1.55e-07	271	91	26.1416	gi|18416824|ref|NP_567758.1|	94.4	4e-19	GDSL-motif lipase/hydrolase family protein [Arabidopsis thaliana] >gi|30687361|ref|NP_849451.1| GDSL-motif lipase/hydrolase family protein [Arabidopsis thaliana] >gi|75161442|sp|Q8VY93.1|GDL66_ARATH RecName: Full=GDSL esterase/lipase At4g26790; AltName: Full=Extracellular lipase At4g26790; Flags: Precursor	sp|Q8VY93|GDL66_ARATH	94.4	2e-19	GDSL esterase/lipase At4g26790 OS=Arabidopsis thaliana GN=At4g26790 PE=2 SV=1	--	--	--	--	--	--	--	--	--	--	-	-	-
Unigene78235_PFWT_RNA-1	-2.26858	down	1.16e-35	677	548	63.0161	gi|222424805|dbj|BAH20355.1|	140	2e-32	AT2G46550 [Arabidopsis thaliana]	--	--	--	--	--	--	--	--	--	--	--	--	--	--	-	-	-
Unigene39779_PFWT_RNA-1	-2.26916	down	5.5e-07	206	112	42.3263	gi|290784293|gb|ADD62693.1|	69.7	1e-11	mitogen-activated protein kinase kinase [Capsicum annuum]	--	--	--	--	--	--	--	--	--	--	--	--	--	--	-	-	-
Unigene51526_PFWT_RNA-1	-2.27307	down	1.96e-06	257	91	27.5656	gi|18403453|ref|NP_566712.1|	83.6	6e-16	protease inhibitor/seed storage/lipid transfer protein (LTP) family protein [Arabidopsis thaliana] >gi|15010698|gb|AAK74008.1| AT3g22600/F16J14_17 [Arabidopsis thaliana] >gi|18958062|gb|AAL79604.1| AT3g22600/F16J14_17 [Arabidopsis thaliana] >gi|84778474|dbj|BAE73264.1| xylogen like protein 8 [Arabidopsis thaliana]	sp|Q9ZQI8|NLTL2_ARATH	56.2	6e-08	Non-specific lipid-transfer protein-like protein At2g13820 OS=Arabidopsis thaliana GN=At2g13820 PE=1 SV=1	--	--	--	--	--	--	--	--	--	--	-	-	-
Unigene47550_PFWT_RNA-1	-2.27571	down	7.76e-35	239	283	92.1824	gi|113374278|gb|ABI34703.1|	120	6e-27	DnaJ-like protein isoform [Solanum phureja]	sp|Q9SDN0|DNJ20_ARATH	96.7	4e-20	Chaperone protein dnaJ 20, chloroplastic OS=Arabidopsis thaliana GN=ATJ20 PE=2 SV=2	TM0849	58.2	4e-09	COG0484	DnaJ-class molecular chaperone with C-terminal Zn finger domain	K03686	4e-08	53.1	vvi:100268143	molecular chaperone DnaJ	-	-	-
Unigene14310_PFWT_RNA-1	-2.27793	down	1.63e-10	550	123	17.4101	gi|226531582|ref|NP_001150646.1|	150	1e-35	anther-specific proline-rich protein APG [Zea mays] >gi|195640832|gb|ACG39884.1| anther-specific proline-rich protein APG precursor [Zea mays]	sp|Q9FNP2|GDL75_ARATH	128	2e-29	GDSL esterase/lipase At5g08460 OS=Arabidopsis thaliana GN=At5g08460 PE=2 SV=1	--	--	--	--	--	--	--	--	--	--	-	-	-
Unigene26953_PFWT_RNA-1	-2.27793	down	7.02e-06	166	128	60.029	--	--	--	--	--	--	--	--	--	--	--	--	--	--	--	--	--	--	-	-	-
Unigene48568_PFWT_RNA-1	-2.27793	down	4.34e-15	243	148	47.4149	gi|164551336|gb|ABY60887.1|	151	2e-36	carotenoid cleavage dioxygenase 4 [Osmanthus fragrans]	sp|O49675|CCD4_ARATH	132	9e-31	Probable carotenoid cleavage dioxygenase 4, chloroplastic OS=Arabidopsis thaliana GN=CCD4 PE=1 SV=1	--	--	--	--	--	--	--	--	--	--	-	-	-
Unigene71731_PFWT_RNA-1	-2.27793	down	7.02e-06	477	29	4.733	gi|30699212|ref|NP_849895.1|	49.3	6e-08	ATEXT4 (EXTENSIN 4); structural constituent of cell wall [Arabidopsis thaliana]	--	--	--	--	--	--	--	--	--	--	--	--	--	--	GO:0050896//response to stimulus	-	-
Unigene78612_PFWT_RNA-1	-2.27793	down	1.63e-10	695	213	23.8591	gi|16580130|gb|AAK92213.1|	135	4e-31	bZIP transcription factor BZI-2 [Nicotiana tabacum]	sp|P24068|OCS1_MAIZE	77.8	6e-14	Ocs element-binding factor 1 OS=Zea mays GN=OBF1 PE=2 SV=2	--	--	--	--	--	K04371	3e-28	122	vvi:100254083	extracellular signal-regulated kinase 1/2 [EC:2.7.11.24]	GO:0006412//translation;GO:0034285;GO:0006351//transcription, DNA-dependent	GO:0003677//DNA binding;GO:0046983//protein dimerization activity	GO:0009536//plastid
Unigene83451_PFWT_RNA-1	-2.27793	down	3.12e-33	1067	311	22.6911	gi|20197242|gb|AAC28772.2|	501	1e-141	expressed protein [Arabidopsis thaliana]	--	--	--	--	--	--	--	--	--	--	--	--	--	--	-	-	-
Unigene84644_PFWT_RNA-1	-2.28245	down	5e-18	1267	226	13.8864	gi|224066615|ref|XP_002302164.1|	251	1e-65	AP2/ERF domain-containing transcription factor [Populus trichocarpa] >gi|222843890|gb|EEE81437.1| AP2/ERF domain-containing transcription factor [Populus trichocarpa]	sp|Q9FGF8|ABR1_ARATH	170	2e-41	Ethylene-responsive transcription factor ABR1 OS=Arabidopsis thaliana GN=ABR1 PE=2 SV=1	--	--	--	--	--	K09286	1e-29	127	ath:AT1G43160	EREBP-like factor	GO:0009987//cellular process;GO:0009737//response to abscisic acid stimulus;GO:0006950//response to stress	-	-
Unigene81519_PFWT_RNA-1	-2.28362	down	6.49e-54	874	638	56.8288	gi|116804319|gb|ABK27327.1|	422	1e-117	vacuolar citrate/H+ symporter [Citrus sinensis]	sp|Q8LG88|TDT_ARATH	413	7e-115	Tonoplast dicarboxylate transporter OS=Arabidopsis thaliana GN=TDT PE=2 SV=2	SA1732	169	7e-42	COG0471	Di- and tricarboxylate transporters	--	--	--	--	--	GO:0006810//transport	-	-
Unigene7481_PFWT_RNA-1	-2.28416	down	2.53e-05	323	60	14.4613	--	--	--	--	--	--	--	--	--	--	--	--	--	--	--	--	--	--	-	-	-
Unigene79438_PFWT_RNA-1	-2.28416	down	2.53e-05	738	53	5.5909	gi|52222398|gb|AAU34078.1|	343	9e-94	ethylene receptor [Solanum lycopersicum]	sp|Q0WPQ2|ETR2_ARATH	233	1e-60	Ethylene receptor 2 OS=Arabidopsis thaliana GN=ETR2 PE=1 SV=1	--	--	--	--	--	K00936	5e-41	164	osa:4333832	[EC:2.7.3.-]	GO:0006468//protein amino acid phosphorylation;GO:0000160//two-component signal transduction system (phosphorelay);GO:0006351//transcription, DNA-dependent	GO:0004673//protein histidine kinase activity;GO:0004871//signal transducer activity;GO:0032559//adenyl ribonucleotide binding	GO:0031090//organelle membrane
Unigene84505_PFWT_RNA-1	-2.28497	down	3.47e-72	1238	750	47.1628	gi|21389174|gb|AAM50521.1|AF510215_1	424	1e-117	nam-like protein 18 [Petunia x hybrida]	sp|O04017|NAC98_ARATH	258	6e-68	Protein CUP-SHAPED COTYLEDON 2 OS=Arabidopsis thaliana GN=NAC098 PE=1 SV=1	--	--	--	--	--	--	--	--	--	--	-	-	-
Unigene72617_PFWT_RNA-1	-2.28665	down	2.86e-47	497	910	142.542	gi|4928460|gb|AAD33596.1|AF133127_1	171	5e-42	thioredoxin h [Hevea brasiliensis]	sp|Q8LDI5|TRXL4_ARATH	146	5e-35	Thioredoxin-like 4 OS=Arabidopsis thaliana GN=At1g11530 PE=2 SV=2	YCR083w	65.1	6e-11	COG0526	Thiol-disulfide isomerase and thioredoxins	K03671	3e-20	94.4	ppp:PHYPADRAFT_185663	thioredoxin 1	GO:0019725//cellular homeostasis	-	-
Unigene71100_PFWT_RNA-1	-2.28799	down	2.06e-16	464	433	72.6489	gi|5734728|gb|AAD49993.1|AC007259_6	117	4e-26	Very similar to receptor-like protein kinases [Arabidopsis thaliana]	sp|Q8GYA4|CRK10_ARATH	91.7	2e-18	Cysteine-rich receptor-like protein kinase 10 OS=Arabidopsis thaliana GN=CRK10 PE=1 SV=2	--	--	--	--	--	K13418	3e-06	47.8	vvi:100247683	somatic embryogenesis receptor kinase 1 [EC:2.7.10.1 2.7.11.1]	-	GO:0005488//binding;GO:0004672//protein kinase activity	GO:0016020//membrane
Unigene16393_PFWT_RNA-1	-2.28882	down	6.92e-20	1248	358	22.332	--	--	--	--	--	--	--	--	--	--	--	--	--	--	--	--	--	--	-	-	-
Unigene24692_PFWT_RNA-1	-2.29087	down	8.14e-23	158	201	99.0372	--	--	--	--	--	--	--	--	--	--	--	--	--	--	--	--	--	--	-	-	-
Unigene82924_PFWT_RNA-1	-2.29087	down	8.14e-23	1005	428	33.1541	gi|124057819|gb|ABD72603.1|	449	1e-125	raffinose synthase [Cucumis sativus]	sp|Q9FND9|RFS5_ARATH	391	3e-108	Probable galactinol--sucrose galactosyltransferase 5 OS=Arabidopsis thaliana GN=RFS5 PE=1 SV=1	--	--	--	--	--	K06611	3e-109	391	ath:AT5G40390	stachyose synthetase [EC:2.4.1.67]	-	-	-
Unigene12393_PFWT_RNA-1	-2.29243	down	9.2e-05	416	68	12.7255	gi|18398287|ref|NP_565401.1|	56.6	8e-08	F-box family protein [Arabidopsis thaliana] >gi|122215148|sp|Q3EBZ2.1|SKI23_ARATH RecName: Full=F-box protein SKIP23; AltName: Full=SKP1-interacting partner 23 >gi|119935952|gb|ABM06043.1| At2g17030 [Arabidopsis thaliana]	sp|Q3EBZ2|SKI23_ARATH	56.6	5e-08	F-box protein SKIP23 OS=Arabidopsis thaliana GN=SKIP23 PE=1 SV=1	--	--	--	--	--	--	--	--	--	--	-	-	-
Unigene15943_PFWT_RNA-1	-2.29243	down	7.6e-12	549	151	21.4123	gi|257831431|gb|ACV71016.1|	258	4e-68	UPA16 [Capsicum annuum]	sp|Q290X1|R1AP1_DROPS	56.6	9e-08	RAG1-activating protein 1 homolog OS=Drosophila pseudoobscura pseudoobscura GN=slv PE=3 SV=1	--	--	--	--	--	--	--	--	--	--	-	-	GO:0031224//intrinsic to membrane
Unigene17112_PFWT_RNA-1	-2.29243	down	9.2e-05	675	58	6.6893	gi|15240110|ref|NP_201488.1|	50.8	7e-09	ASL1 [Arabidopsis thaliana] >gi|29428002|sp|Q9FKZ3.1|LBD36_ARATH RecName: Full=LOB domain-containing protein 36; AltName: Full=ASYMMETRIC LEAVES 2-like protein 1; Short=AS2-like protein 1 >gi|45330807|dbj|BAD12422.1| ASYMMETRIC LEAVES2-like gene 1 protein [Arabidopsis thaliana] >gi|199589348|gb|ACH90465.1| At5g66870 [Arabidopsis thaliana] >gi|219807078|dbj|BAH10545.1| ASYMMETRIC LEAVES2-like 1 pr…	sp|Q9FKZ3|LBD36_ARATH	50.8	4e-09	LOB domain-containing protein 36 OS=Arabidopsis thaliana GN=LBD36 PE=2 SV=1	--	--	--	--	--	--	--	--	--	--	-	-	-
Unigene19991_PFWT_RNA-1	-2.29243	down	2.48e-08	647	198	23.8243	gi|27529822|dbj|BAC53926.1|	236	2e-61	NtEPc-like protein [Nicotiana tabacum]	sp|Q9SK27|ENL1_ARATH	92	3e-18	Early nodulin-like protein 1 OS=Arabidopsis thaliana GN=At2g25060 PE=1 SV=2	--	--	--	--	--	--	--	--	--	--	-	GO:0046914//transition metal ion binding	-
Unigene63164_PFWT_RNA-1	-2.29243	down	9.2e-05	344	37	8.3734	gi|297610693|ref|NP_001064915.2|	94.7	3e-19	Os10g0489000 [Oryza sativa Japonica Group] >gi|255679511|dbj|BAF26829.2| Os10g0489000 [Oryza sativa Japonica Group]	sp|Q9FTA0|GEML4_ARATH	80.5	3e-15	GEM-like protein 4 OS=Arabidopsis thaliana GN=At5g08350 PE=2 SV=1	--	--	--	--	--	--	--	--	--	--	-	-	-
Unigene63980_PFWT_RNA-1	-2.29243	down	9.2e-05	354	26	5.7178	--	--	--	--	--	--	--	--	--	--	--	--	--	--	--	--	--	--	-	-	-
Unigene68725_PFWT_RNA-1	-2.29243	down	9.2e-05	421	36	6.657	gi|13492676|gb|AAK28304.1|AF346432_1	82.8	1e-15	phenylpropanoid:glucosyltransferase 2 [Nicotiana tabacum]	sp|Q8H0F2|ANGT_GENTR	62.8	6e-10	Anthocyanin 3'-O-beta-glucosyltransferase OS=Gentiana triflora PE=1 SV=1	--	--	--	--	--	--	--	--	--	--	-	-	-
Unigene7467_PFWT_RNA-1	-2.29243	down	9.2e-05	202	16	6.1663	gi|58201424|gb|AAW66833.1|	72	2e-12	SAMT [Exodeconus miersii]	sp|Q9SBK6|JMT_BRARP	71.6	1e-12	Jasmonate O-methyltransferase OS=Brassica rapa subsp. pekinensis GN=JMT PE=1 SV=1	--	--	--	--	--	K08241	6e-13	68.9	ath:AT1G19640	jasmonate O-methyltransferase [EC:2.1.1.141]	GO:0006633//fatty acid biosynthetic process	GO:0008757//S-adenosylmethionine-dependent methyltransferase activity	GO:0044424//intracellular part
Unigene830_PFWT_RNA-1	-2.29243	down	2.48e-08	687	129	14.6181	gi|224133962|ref|XP_002327722.1|	61.2	1e-08	predicted protein [Populus trichocarpa] >gi|222836807|gb|EEE75200.1| predicted protein [Populus trichocarpa]	--	--	--	--	--	--	--	--	--	--	--	--	--	--	-	-	-
Unigene82613_PFWT_RNA-1	-2.29408	down	6.19e-42	974	581	46.4383	gi|61696099|gb|AAX53087.1|	327	2e-88	anthocyanin 1 [Solanum tuberosum] >gi|61696101|gb|AAX53088.1| anthocyanin 1 [Solanum tuberosum]	sp|Q9FE25|MYB75_ARATH	194	8e-49	Transcription factor MYB75 OS=Arabidopsis thaliana GN=MYB75 PE=1 SV=1	ECU11g1690	98.6	1e-20	COG5147	Myb superfamily proteins, including transcription factors and mRNA splicing factors	K09422	7e-50	194	ath:AT1G56650	myb proto-oncogene protein, plant	-	-	-
Unigene79822_PFWT_RNA-1	-2.29442	down	9.74e-52	759	709	72.7217	gi|113205399|gb|AAU90302.2|	228	6e-59	Ulp1 protease family, C-terminal catalytic domain containing protein [Solanum demissum]	--	--	--	--	--	--	--	--	--	--	--	--	--	--	-	-	-
Unigene83054_PFWT_RNA-1	-2.29511	down	3.33e-51	1020	557	42.5123	gi|9794870|gb|AAF98369.1|AF158253_1	519	1e-146	patatin-like protein 3 [Nicotiana tabacum]	sp|Q3YJS9|PT3K1_SOLTU	265	3e-70	Patatin-3-Kuras 1 OS=Solanum tuberosum GN=pat3-k1 PE=1 SV=1	all2302	114	3e-25	COG3621	Patatin	--	--	--	--	--	-	-	-
Unigene85645_PFWT_RNA-1	-2.29715	down	6.95e-37	1531	361	18.3566	gi|115441485|ref|NP_001045022.1|	134	2e-30	Os01g0885200 [Oryza sativa Japonica Group] >gi|113534553|dbj|BAF06936.1| Os01g0885200 [Oryza sativa Japonica Group]	--	--	--	--	--	--	--	--	--	--	--	--	--	--	-	-	-
Unigene72581_PFWT_RNA-1	-2.29767	down	8.76e-08	496	108	16.9512	gi|110740057|dbj|BAF01931.1|	75.5	3e-13	MAP protein kinase like protein [Arabidopsis thaliana]	sp|Q54R82|MKKA_DICDI	51.2	3e-06	Mitogen-activated protein kinase kinase kinase A OS=Dictyostelium discoideum GN=mkkA PE=1 SV=2	--	--	--	--	--	--	--	--	--	--	GO:0006464//protein modification process	GO:0004672//protein kinase activity;GO:0032559//adenyl ribonucleotide binding	GO:0016020//membrane
Unigene11593_PFWT_RNA-1	-2.30128	down	1.17e-16	1450	342	18.3619	gi|15228792|ref|NP_188895.1|	133	5e-30	GCN5-related N-acetyltransferase (GNAT) family protein [Arabidopsis thaliana] >gi|11994288|dbj|BAB01471.1| alanine acetyl transferase-like protein [Arabidopsis thaliana] >gi|124301058|gb|ABN04781.1| At3g22560 [Arabidopsis thaliana]	sp|O31633|YJCK_BACSU	53.5	4e-06	Putative ribosomal-protein-alanine acetyltransferase OS=Bacillus subtilis GN=yjcK PE=3 SV=1	BH0837	79	2e-14	COG1670	Acetyltransferases, including N-acetylases of ribosomal proteins	--	--	--	--	--	-	-	-
Unigene27982_PFWT_RNA-1	-2.30393	down	0.0003377	169	15	6.9098	gi|584861|sp|P37118.1|C71A2_SOLME	90.5	5e-18	RecName: Full=Cytochrome P450 71A2; AltName: Full=CYPLXXIA2; AltName: Full=Cytochrome P-450EG4 >gi|408140|emb|CAA50645.1| P450 hydroxylase [Solanum melongena] >gi|441185|dbj|BAA03635.1| Cytochrome P-450EG4 [Solanum melongena]	sp|P37118|C71A2_SOLME	90.5	3e-18	Cytochrome P450 71A2 OS=Solanum melongena GN=CYP71A2 PE=2 SV=1	SMc02579	50.1	1e-06	COG2124	Cytochrome P450	K00517	4e-14	72.8	ath:AT5G25130	[EC:1.14.-.-]	GO:0009607//response to biotic stimulus;GO:0008152//metabolic process	GO:0016709//oxidoreductase activity, acting on paired donors, with incorporation or reduction of molecular oxygen, NADH or NADPH as one donor, and incorporation of one atom of oxygen;GO:0005506//iron ion binding	GO:0042598//vesicular fraction;GO:0031090//organelle membrane;GO:0043231//intracellular membrane-bounded organelle;GO:0031224//intrinsic to membrane;GO:0031410//cytoplasmic vesicle
Unigene28899_PFWT_RNA-1	-2.30393	down	3.1e-07	173	26	11.7	--	--	--	--	--	--	--	--	--	--	--	--	--	--	--	--	--	--	-	-	-
Unigene5346_PFWT_RNA-1	-2.30393	down	0.0003377	765	45	4.5794	--	--	--	--	--	--	--	--	--	--	--	--	--	--	--	--	--	--	-	-	-
Unigene6219_PFWT_RNA-1	-2.30393	down	0.0003377	609	24	3.068	gi|115464217|ref|NP_001055708.1|	207	2e-63	Os05g0451900 [Oryza sativa Japonica Group] >gi|113579259|dbj|BAF17622.1| Os05g0451900 [Oryza sativa Japonica Group]	sp|Q8W486|Y1491_ARATH	97.4	5e-25	DUF246 domain-containing protein At1g04910 OS=Arabidopsis thaliana GN=At1g04910 PE=1 SV=1	--	--	--	--	--	--	--	--	--	--	-	-	-
Unigene70281_PFWT_RNA-1	-2.30393	down	0.0003377	449	17	2.9476	--	--	--	--	--	--	--	--	--	--	--	--	--	--	--	--	--	--	-	-	-
Unigene77869_PFWT_RNA-1	-2.30393	down	0.0003377	662	30	3.528	gi|168006763|ref|XP_001756078.1|	45.4	3e-07	predicted protein [Physcomitrella patens subsp. patens] >gi|162692588|gb|EDQ78944.1| predicted protein [Physcomitrella patens subsp. patens]	--	--	--	--	--	--	--	--	--	--	--	--	--	--	-	-	-
Unigene78379_PFWT_RNA-1	-2.30393	down	3.1e-07	684	103	11.723	gi|297804388|ref|XP_002870078.1|	293	1e-78	zinc-binding family protein [Arabidopsis lyrata subsp. lyrata] >gi|297315914|gb|EFH46337.1| zinc-binding family protein [Arabidopsis lyrata subsp. lyrata]	--	--	--	--	--	--	--	--	--	--	--	--	--	--	-	-	-
Unigene79766_PFWT_RNA-1	-2.30393	down	0.0003377	755	38	3.9183	gi|259121423|gb|ACV92031.1|	250	1e-65	WRKY transcription factor 29 [(Populus tomentosa x P. bolleana) x P. tomentosa]	sp|Q93WV4|WRK71_ARATH	192	2e-48	Probable WRKY transcription factor 71 OS=Arabidopsis thaliana GN=WRKY71 PE=2 SV=1	--	--	--	--	--	K13424	8e-29	124	rcu:RCOM_0664190	WRKY transcription factor 33	GO:0010468//regulation of gene expression;GO:0006350//transcription	GO:0003677//DNA binding	-
Unigene75710_PFWT_RNA-1	-2.30533	down	7.94e-59	581	506	67.8006	gi|229473708|gb|ACQ73382.1|	137	1e-31	heat shock factor [Boea hygrometrica]	sp|P41152|HSF30_SOLPE	90.1	8e-18	Heat shock factor protein HSF30 OS=Solanum peruvianum GN=HSF30 PE=2 SV=1	--	--	--	--	--	--	--	--	--	--	-	-	-
Unigene53815_PFWT_RNA-1	-2.30831	down	3.72e-29	269	556	160.91	--	--	--	--	--	--	--	--	--	--	--	--	--	--	--	--	--	--	-	-	-
Unigene63037_PFWT_RNA-1	-2.30883	down	5.55e-18	343	164	37.2228	gi|65306612|gb|AAY41879.1|	176	7e-44	cinnamoyl-CoA reductase [Solanum lycopersicum]	sp|P51104|DFRA_DIACA	94.4	2e-19	Dihydroflavonol-4-reductase OS=Dianthus caryophyllus GN=A PE=2 SV=1	PH0378	52.4	2e-07	COG0451	Nucleoside-diphosphate-sugar epimerases	K09753	7e-36	145	ath:AT1G15950	cinnamoyl-CoA reductase [EC:1.2.1.44]	-	-	-
Unigene80745_PFWT_RNA-1	-2.30989	down	4.83e-15	817	165	15.7225	gi|227462435|gb|ABI49160.2|	244	7e-64	SM10-1 [Nicotiana tabacum] >gi|238532752|gb|ACR44084.1| SM10-2 [Nicotiana tabacum]	sp|Q92564|DCNL4_HUMAN	143	2e-33	DCN1-like protein 4 OS=Homo sapiens GN=DCUN1D4 PE=1 SV=2	--	--	--	--	--	--	--	--	--	--	-	-	-
Unigene13630_PFWT_RNA-1	-2.31154	down	1.1e-06	549	144	20.4197	gi|15451136|gb|AAK96839.1|	105	2e-22	periaxin-like protein [Arabidopsis thaliana]	sp|Q7A3J7|FNBA_STAAN	85.1	2e-16	Fibronectin-binding protein A OS=Staphylococcus aureus (strain N315) GN=fnbA PE=3 SV=1	SP0117	56.6	2e-08	COG5263	FOG: Glucan-binding domain (YG repeat)	K12825	7e-06	47	ppp:PHYPADRAFT_139325	splicing factor 3A subunit 1	-	-	GO:0031410//cytoplasmic vesicle
Unigene19011_PFWT_RNA-1	-2.31154	down	1.1e-06	1017	121	9.2624	gi|115444965|ref|NP_001046262.1|	199	2e-57	Os02g0208900 [Oryza sativa Japonica Group] >gi|49387899|dbj|BAD25002.1| ZIGA2 protein-like [Oryza sativa Japonica Group] >gi|49387911|dbj|BAD25011.1| ZIGA2 protein-like [Oryza sativa Japonica Group] >gi|113535793|dbj|BAF08176.1| Os02g0208900 [Oryza sativa Japonica Group]	sp|Q8RXE7|AGD14_ARATH	180	1e-44	Probable ADP-ribosylation factor GTPase-activating protein AGD14 OS=Arabidopsis thaliana GN=AGD14 PE=1 SV=2	SPAC824.09c	57.8	3e-08	COG5347	GTPase-activating protein that regulates ARFs (ADP-ribosylation factors), involved in ARF-mediated vesicular transport	K12486	7e-13	71.6	cme:CMJ165C	stromal membrane-associated protein	-	-	-
Unigene81374_PFWT_RNA-1	-2.31154	down	1.1e-06	863	72	6.495	gi|47824985|gb|AAT38758.1|	308	4e-83	Putative gag-pol polyprotein, identical [Solanum demissum]	sp|P04146|COPIA_DROME	222	3e-57	Copia protein OS=Drosophila melanogaster GN=GIP PE=1 SV=3	--	--	--	--	--	--	--	--	--	--	GO:0006259//DNA metabolic process	GO:0046914//transition metal ion binding;GO:0003676//nucleic acid binding	-
Unigene48375_PFWT_RNA-1	-2.31326	down	1.67e-14	243	151	48.376	gi|124359488|gb|ABN05926.1|	59.3	1e-08	RNA-binding region RNP-1 (RNA recognition motif) [Medicago truncatula]	--	--	--	--	--	--	--	--	--	--	--	--	--	--	-	-	-
Unigene77096_PFWT_RNA-1	-2.31446	down	6.61e-17	630	228	28.1743	gi|223452526|gb|ACM89590.1|	161	6e-39	disease resistance protein [Glycine max]	sp|Q9C7S5|PSYR1_ARATH	92.4	2e-18	Tyrosine-sulfated glycopeptide receptor 1 OS=Arabidopsis thaliana GN=PSYR1 PE=2 SV=1	--	--	--	--	--	K13415	1e-15	80.1	ath:AT4G39400	protein brassinosteroid insensitive 1 [EC:2.7.10.1 2.7.11.1]	-	-	-
Unigene2895_PFWT_RNA-1	-2.316	down	1.5e-11	953	125	10.2112	gi|18398716|ref|NP_565437.1|	320	2e-86	hydrolase, alpha/beta fold family protein [Arabidopsis thaliana] >gi|13605611|gb|AAK32799.1|AF361631_1 At2g18360/T30D6.13 [Arabidopsis thaliana] >gi|20197805|gb|AAD15501.2| expressed protein [Arabidopsis thaliana] >gi|21360541|gb|AAM47467.1| At2g18360/T30D6.13 [Arabidopsis thaliana]	sp|P0A573|Y2734_MYCBO	53.1	3e-06	Uncharacterized protein Mb2734 OS=Mycobacterium bovis GN=Mb2734 PE=3 SV=1	VC0522	67.8	3e-11	COG0596	Predicted hydrolases or acyltransferases (alpha/beta hydrolase superfamily)	--	--	--	--	--	GO:0044237//cellular metabolic process	GO:0003824//catalytic activity	-
Unigene86072_PFWT_RNA-1	-2.31807	down	9.1e-19	1718	314	14.2287	gi|111073723|dbj|BAF02550.1|	924	0	castasterone 26-hydroxylase [Solanum lycopersicum]	sp|Q05047|C72A1_CATRO	400	1e-110	Secologanin synthase OS=Catharanthus roseus GN=CYP72A1 PE=2 SV=1	AGc2890	153	8e-37	COG2124	Cytochrome P450	K07424	5e-103	372	sbi:SORBI_03g028720	cytochrome P450, family 3, subfamily A [EC:1.14.14.1]	GO:0048878//chemical homeostasis;GO:0009725//response to hormone stimulus;GO:0009314//response to radiation;GO:0016128	GO:0016209//antioxidant activity;GO:0004497//monooxygenase activity;GO:0005506//iron ion binding	-
Unigene4750_PFWT_RNA-1	-2.31911	down	2.48e-28	1397	342	19.0585	gi|6554183|gb|AAF16629.1|AC011661_7	125	2e-27	T23J18.11 [Arabidopsis thaliana] >gi|30017327|gb|AAP12897.1| At1g11440 [Arabidopsis thaliana]	sp|Q9FKA5|Y5957_ARATH	69.3	6e-11	Uncharacterized protein At5g39570 OS=Arabidopsis thaliana GN=At5g39570 PE=1 SV=1	--	--	--	--	--	--	--	--	--	--	-	-	-
Unigene16434_PFWT_RNA-1	-2.321	down	0.00125827	489	42	6.6865	--	--	--	--	--	--	--	--	--	--	--	--	--	--	--	--	--	--	-	-	-
Unigene16468_PFWT_RNA-1	-2.321	down	0.00125827	297	14	3.6697	--	--	--	--	--	--	--	--	--	--	--	--	--	--	--	--	--	--	-	-	-
Unigene16979_PFWT_RNA-1	-2.321	down	0.00125827	502	42	6.5134	gi|296149181|gb|ADG96405.1|	263	9e-70	S-locus receptor kinase [Olea europaea]	sp|Q8GYA4|CRK10_ARATH	231	2e-60	Cysteine-rich receptor-like protein kinase 10 OS=Arabidopsis thaliana GN=CRK10 PE=1 SV=2	SA1063_1	73.6	2e-13	COG0515	Serine/threonine protein kinase	K13430	2e-38	154	zma:100283091	serine/threonine-protein kinase PBS1 [EC:2.7.11.1]	-	-	-
Unigene27444_PFWT_RNA-1	-2.321	down	0.00125827	167	3	1.3985	--	--	--	--	--	--	--	--	--	--	--	--	--	--	--	--	--	--	-	-	-
Unigene41030_PFWT_RNA-1	-2.321	down	8.5e-28	211	149	54.9747	gi|167961829|dbj|BAG09379.1|	120	4e-27	peroxisomal aminotransferase [Glycine max]	sp|Q9SR86|AGT23_ARATH	114	2e-25	Alanine--glyoxylate aminotransferase 2 homolog 3, mitochondrial OS=Arabidopsis thaliana GN=At3g08860 PE=2 SV=1	AGpA358	80.9	5e-16	COG0160	4-aminobutyrate aminotransferase and related aminotransferases	K00827	2e-21	97.4	vvi:100243935	alanine--glyoxylate transaminase / (R)-3-amino-2-methylpropionate-pyruvate transaminase [EC:2.6.1.44 2.6.1.40]	-	-	-
Unigene44955_PFWT_RNA-1	-2.321	down	0.00125827	228	49	16.7309	--	--	--	--	--	--	--	--	--	--	--	--	--	--	--	--	--	--	-	-	-
Unigene47788_PFWT_RNA-1	-2.321	down	0.00125827	240	18	5.8388	--	--	--	--	--	--	--	--	--	--	--	--	--	--	--	--	--	--	-	-	-
Unigene50633_PFWT_RNA-1	-2.321	down	0.00125827	252	11	3.3982	--	--	--	--	--	--	--	--	--	--	--	--	--	--	--	--	--	--	-	-	-
Unigene52875_PFWT_RNA-1	-2.321	down	1.4e-08	264	94	27.7194	gi|115465473|ref|NP_001056336.1|	109	8e-24	Os05g0565100 [Oryza sativa Japonica Group] >gi|113579887|dbj|BAF18250.1| Os05g0565100 [Oryza sativa Japonica Group]	--	--	--	--	--	--	--	--	--	--	--	--	--	--	-	-	GO:0031410//cytoplasmic vesicle;GO:0043231//intracellular membrane-bounded organelle
Unigene55565_PFWT_RNA-1	-2.321	down	0.00125827	280	14	3.8925	gi|297838529|ref|XP_002887146.1|	131	3e-30	Fe-S metabolism associated domain-containing protein [Arabidopsis lyrata subsp. lyrata] >gi|297332987|gb|EFH63405.1| Fe-S metabolism associated domain-containing protein [Arabidopsis lyrata subsp. lyrata]	sp|Q84W65|SUFE_ARATH	59.3	7e-09	SufE-like protein, chloroplastic OS=Arabidopsis thaliana GN=EMB1374 PE=1 SV=2	alr3513	52.4	2e-07	COG2166	SufE protein probably involved in Fe-S center assembly	K03517	3e-32	133	vvi:100243361	quinolinate synthase [EC:2.5.1.72]	-	-	-
Unigene56798_PFWT_RNA-1	-2.321	down	0.00125827	288	15	4.0547	gi|4972297|dbj|BAA78111.1|	128	2e-29	RNA polymerase sigma subunit SigD* [Arabidopsis thaliana] >gi|16649075|gb|AAL24389.1| sigma-like factor [Arabidopsis thaliana] >gi|21387209|gb|AAM48008.1| sigma-like factor [Arabidopsis thaliana]	sp|P52322|RPOD_MICAE	107	3e-23	RNA polymerase sigma factor rpoD1 OS=Microcystis aeruginosa GN=rpoD1 PE=3 SV=1	slr0653	105	2e-23	COG0568	DNA-directed RNA polymerase, sigma subunit (sigma70/sigma32)	K03086	5e-23	102	olu:OSTLU_41331	RNA polymerase primary sigma factor	GO:0006351//transcription, DNA-dependent	GO:0003676//nucleic acid binding;GO:0034062//RNA polymerase activity	GO:0009536//plastid
Unigene57810_PFWT_RNA-1	-2.321	down	0.00125827	295	288	76.0028	gi|300260468|gb|EFJ44687.1|	122	2e-27	extracellular matrix glycoprotein pherophorin-V40 [Volvox carteri f. nagariensis]	sp|P10496|GRP2_PHAVU	113	3e-25	Glycine-rich cell wall structural protein 1.8 OS=Phaseolus vulgaris PE=2 SV=1	XF0818	94.4	5e-20	COG2730	Endoglucanase	K11596	3e-22	99.8	cre:CHLREDRAFT_18730	argonaute	-	-	GO:0044464//cell part
Unigene58439_PFWT_RNA-1	-2.321	down	0.00125827	300	27	7.0065	gi|145343863|ref|NP_194132.3|	71.2	3e-12	ATCSLG1; cellulose synthase/ transferase/ transferase, transferring glycosyl groups [Arabidopsis thaliana] >gi|75218641|sp|Q570S7.1|CSLG1_ARATH RecName: Full=Cellulose synthase-like protein G1; Short=AtCslG1	sp|Q570S7|CSLG1_ARATH	71.2	2e-12	Cellulose synthase-like protein G1 OS=Arabidopsis thaliana GN=CSLG1 PE=2 SV=1	--	--	--	--	--	--	--	--	--	--	-	-	-
Unigene59532_PFWT_RNA-1	-2.321	down	0.00125827	309	110	27.7136	gi|79320849|ref|NP_001031246.1|	63.5	7e-10	MIR414 (MICRORNA 414) [Arabidopsis thaliana] >gi|186493663|ref|NP_001117563.1| MIR414 (MICRORNA 414) [Arabidopsis thaliana]	--	--	--	--	--	--	--	--	--	--	--	--	--	--	-	-	-
Unigene61378_PFWT_RNA-1	-2.321	down	3.14e-18	326	191	45.6116	gi|1220451|gb|AAA91883.1|	228	1e-59	alpha-amylase [Solanum tuberosum]	sp|P17859|AMYA_VIGMU	190	2e-48	Alpha-amylase OS=Vigna mungo GN=AMY1.1 PE=2 SV=1	--	--	--	--	--	K01176	1e-42	167	osa:4342055	alpha-amylase [EC:3.2.1.1]	GO:0044238//primary metabolic process	GO:0046872//metal ion binding;GO:0016160//amylase activity	-
Unigene66468_PFWT_RNA-1	-2.321	down	3.94e-06	387	88	17.7024	--	--	--	--	--	--	--	--	--	--	--	--	--	--	--	--	--	--	-	-	-
Unigene69050_PFWT_RNA-1	-2.321	down	0.00125827	426	22	4.0204	--	--	--	--	--	--	--	--	--	--	--	--	--	--	--	--	--	--	-	-	-
Unigene70276_PFWT_RNA-1	-2.321	down	3.94e-06	449	49	8.4959	--	--	--	--	--	--	--	--	--	--	--	--	--	--	--	--	--	--	-	-	-
Unigene70980_PFWT_RNA-1	-2.321	down	5.22e-11	462	211	35.5549	gi|224144932|ref|XP_002325466.1|	187	5e-47	auxin efflux carrier component [Populus trichocarpa] >gi|222862341|gb|EEE99847.1| auxin efflux carrier component [Populus trichocarpa]	sp|Q5JLM1|PIN6_ORYSJ	162	1e-39	Probable auxin efflux carrier component 6 OS=Oryza sativa subsp. japonica GN=PIN6 PE=2 SV=1	--	--	--	--	--	K13947	3e-33	137	sbi:SORBI_03g029320	auxin efflux carrier family	GO:0048588;GO:0009606//tropism;GO:0010015//root morphogenesis;GO:0000904//cell morphogenesis involved in differentiation	GO:0015294//solute:cation symporter activity	GO:0031224//intrinsic to membrane;GO:0044459//plasma membrane part;GO:0012505//endomembrane system
Unigene72761_PFWT_RNA-1	-2.321	down	0.00125827	500	79	12.3003	--	--	--	--	--	--	--	--	--	--	--	--	--	--	--	--	--	--	-	-	-
Unigene76234_PFWT_RNA-1	-2.321	down	0.00125827	599	30	3.899	gi|224014626|ref|XP_002296975.1|	64.3	9e-10	chitinase [Thalassiosira pseudonana CCMP1335] >gi|220968355|gb|EED86703.1| chitinase [Thalassiosira pseudonana CCMP1335]	sp|Q9GV28|IDGFL_BOMMO	182	1e-45	Chitinase-like protein EN03 OS=Bombyx mori GN=EN03 PE=1 SV=1	BH0916_1	60.1	3e-09	COG3325	Chitinase	--	--	--	--	--	-	-	-
Unigene76696_PFWT_RNA-1	-2.321	down	0.00125827	614	69	8.7486	gi|225434959|ref|XP_002281079.1|	63.5	2e-09	PREDICTED: similar to GTP1/OBG family member [Vitis vinifera]	--	--	--	--	--	--	--	--	--	--	--	--	--	--	-	-	-
Unigene7960_PFWT_RNA-1	-2.321	down	0.00125827	268	22	6.3907	--	--	--	--	--	--	--	--	--	--	--	--	--	--	--	--	--	--	-	-	-
Unigene53501_PFWT_RNA-1	-2.32504	down	9.99e-27	267	462	134.707	gi|8131905|gb|AAF73132.1|AF149017_1	101	3e-24	homogentisate 1,2-dioxygenase [Solanum lycopersicum]	sp|Q9ZRA2|HGD_ARATH	79	9e-15	Homogentisate 1,2-dioxygenase OS=Arabidopsis thaliana GN=HGO PE=2 SV=2	--	--	--	--	--	K00451	6e-16	79	vvi:100264043	homogentisate 1,2-dioxygenase [EC:1.13.11.5]	GO:0006558//L-phenylalanine metabolic process;GO:0006570//tyrosine metabolic process	GO:0016702//oxidoreductase activity, acting on single donors with incorporation of molecular oxygen, incorporation of two atoms of oxygen	-
Unigene74854_PFWT_RNA-1	-2.32546	down	6.98e-13	554	118	16.5818	gi|1685087|gb|AAC49536.1|	270	7e-72	diphenol oxidase [Nicotiana tabacum]	sp|O80434|LAC4_ARATH	257	4e-68	Laccase-4 OS=Arabidopsis thaliana GN=IRX12 PE=2 SV=2	SPAC1F7.08	75.9	4e-14	COG2132	Putative multicopper oxidases	K00423	2e-25	111	ath:AT5G21100	L-ascorbate oxidase [EC:1.10.3.3]	-	-	-
Unigene18440_PFWT_RNA-1	-2.32869	down	9.44e-15	885	173	15.2182	gi|228480908|gb|ACQ42220.1|	251	1e-65	R2R3 transcription factor MYB108-like protein 1 [Vitis vinifera]	sp|P81396|MYB40_ANTMA	132	2e-30	Myb-related protein 340 OS=Antirrhinum majus GN=MYB340 PE=2 SV=1	ECU11g1690	89.7	6e-18	COG5147	Myb superfamily proteins, including transcription factors and mRNA splicing factors	K09422	1e-56	216	ath:AT3G06490	myb proto-oncogene protein, plant	-	-	-
Unigene49302_PFWT_RNA-1	-2.32975	down	5.14e-19	247	163	51.3748	gi|224140995|ref|XP_002323861.1|	99.8	9e-21	amino acid transporter [Populus trichocarpa] >gi|222866863|gb|EEF03994.1| amino acid transporter [Populus trichocarpa]	--	--	--	--	--	--	--	--	--	--	--	--	--	--	-	GO:0005275//amine transmembrane transporter activity	GO:0031224//intrinsic to membrane
Unigene84648_PFWT_RNA-1	-2.3304	down	2.42e-12	1267	126	7.742	gi|260401292|gb|ACX37123.1|	115	9e-25	gag-pro [Pisum sativum]	--	--	--	--	--	--	--	--	--	--	--	--	--	--	GO:0043170;GO:0006139//nucleobase, nucleoside, nucleotide and nucleic acid metabolic process	GO:0003676//nucleic acid binding;GO:0016787//hydrolase activity	-
Unigene9848_PFWT_RNA-1	-2.3304	down	3.94e-34	827	283	26.6404	gi|14326582|gb|AAK60335.1|AF385745_1	347	8e-95	At1g67850/F12A21_2 [Arabidopsis thaliana] >gi|25090152|gb|AAN72241.1| At1g67850/F12A21_2 [Arabidopsis thaliana] >gi|222423797|dbj|BAH19864.1| AT1G67850 [Arabidopsis thaliana] >gi|222424761|dbj|BAH20333.1| AT1G67850 [Arabidopsis thaliana]	--	--	--	--	--	--	--	--	--	--	--	--	--	--	-	-	-
Unigene75088_PFWT_RNA-1	-2.33059	down	5.12e-60	562	806	111.65	gi|224091544|ref|XP_002309282.1|	208	3e-53	f-box family protein [Populus trichocarpa] >gi|222855258|gb|EEE92805.1| f-box family protein [Populus trichocarpa]	sp|Q9M8L2|FBK30_ARATH	104	4e-22	F-box/kelch-repeat protein At1g80440 OS=Arabidopsis thaliana GN=At1g80440 PE=2 SV=1	--	--	--	--	--	--	--	--	--	--	-	-	-
Unigene57409_PFWT_RNA-1	-2.33115	down	1.29e-16	293	222	58.9854	gi|16226454|gb|AAL16172.1|AF428404_1	157	3e-38	AT3g01400/T13O15_4 [Arabidopsis thaliana] >gi|21928049|gb|AAM78053.1| AT3g01400/T13O15_4 [Arabidopsis thaliana]	sp|Q8GWV5|PUB3_ARATH	107	3e-23	U-box domain-containing protein 3 OS=Arabidopsis thaliana GN=PUB3 PE=2 SV=2	--	--	--	--	--	--	--	--	--	--	-	GO:0003824//catalytic activity	-
Unigene19722_PFWT_RNA-1	-2.33307	down	5.65e-27	2102	404	14.9626	gi|15227253|ref|NP_179847.1|	759	0	lyase [Arabidopsis thaliana]	sp|Q8RJP2|RHIE_DICD3	127	2e-28	Rhamnogalacturonate lyase OS=Dickeya dadantii (strain 3937) GN=rhiE PE=1 SV=1	--	--	--	--	--	--	--	--	--	--	-	-	-
Unigene29448_PFWT_RNA-1	-2.33307	down	1.42e-05	174	43	19.2388	--	--	--	--	--	--	--	--	--	--	--	--	--	--	--	--	--	--	-	-	-
Unigene56503_PFWT_RNA-1	-2.33307	down	1.42e-05	286	24	6.5329	--	--	--	--	--	--	--	--	--	--	--	--	--	--	--	--	--	--	-	-	-
Unigene65110_PFWT_RNA-1	-2.33307	down	1.42e-05	369	73	15.4012	gi|1255951|emb|CAA65634.1|	175	2e-43	PS60 [Nicotiana tabacum]	sp|P29162|ASOL_TOBAC	110	3e-24	L-ascorbate oxidase homolog OS=Nicotiana tabacum PE=2 SV=1	--	--	--	--	--	K00423	9e-24	105	ath:AT1G55570	L-ascorbate oxidase [EC:1.10.3.3]	-	-	-
Unigene70937_PFWT_RNA-1	-2.33307	down	1.42e-05	461	38	6.4171	gi|224097548|ref|XP_002310982.1|	117	5e-26	predicted protein [Populus trichocarpa] >gi|222850802|gb|EEE88349.1| predicted protein [Populus trichocarpa]	--	--	--	--	--	--	--	--	--	--	--	--	--	--	-	-	-
Unigene83822_PFWT_RNA-1	-2.33414	down	4.82e-56	1119	1192	82.9288	gi|29289943|gb|AAO67719.1|	634	0	sucrose synthase [Solanum tuberosum]	sp|O24301|SUS2_PEA	528	3e-149	Sucrose synthase 2 OS=Pisum sativum GN=SUS2 PE=2 SV=1	all1059	157	4e-38	COG0438	Glycosyltransferase	K00695	5e-149	524	osa:4332788	sucrose synthase [EC:2.4.1.13]	GO:0005984//disaccharide metabolic process	GO:0035251//UDP-glucosyltransferase activity	-
Unigene40608_PFWT_RNA-1	-2.33787	down	1.13e-13	209	411	153.093	gi|32364482|gb|AAO61674.1|	94.7	3e-19	AKIN gamma [Medicago truncatula]	sp|Q8LBB2|KING1_ARATH	83.6	3e-16	SNF1-related protein kinase regulatory subunit gamma 1 OS=Arabidopsis thaliana GN=KING1 PE=1 SV=2	--	--	--	--	--	--	--	--	--	--	-	-	-
Unigene5168_PFWT_RNA-1	-2.33889	down	1.17e-21	1704	432	19.7367	gi|15450755|gb|AAK96649.1|	775	0	T5E21.14/T5E21.14 [Arabidopsis thaliana] >gi|20334722|gb|AAM16222.1| At1g14670/T5E21.14 [Arabidopsis thaliana]	sp|Q9DBU0|TM9S1_MOUSE	418	3e-121	Transmembrane 9 superfamily member 1 OS=Mus musculus GN=Tm9sf1 PE=2 SV=2	--	--	--	--	--	--	--	--	--	--	-	-	GO:0005618//cell wall;GO:0031224//intrinsic to membrane;GO:0031410//cytoplasmic vesicle;GO:0043231//intracellular membrane-bounded organelle
[truncated: 5,300 more rows]

## Sheet: Table S4
Table S4 Genes related to pollen-stigma perception and fertilization processes in Arabidopsis
[truncated: 19 more rows]

[truncated: 2 more sheets: Table S5, Table S6]
